# Supplementary material for: Mid-trimester cervical length not associated with HIV status among pregnant women in Botswana
Source: PLoS One. 2020 Mar 11;15(3):e0229500. doi: 10.1371/journal.pone.0229500 (PMC7065819; doi:10.1371/journal.pone.0229500)
Supplement: S1 Data — (XLSX) [file pone.0229500.s001.xlsx]

## Sheet: CL Redcap Clean
study_id	empi	ii	ing	sd	dor	gacl	cl	exp	moe	eddothrec	age	ageg	marstat	lang	othlang	live	transport	tim	bab	still	misc	tot	kids	ptb	mpt	mpt2	mpt3	bw1	bw2	bw3	bw4	lbw	sb	cerv	anc	quic	vb	ctx	lof	fev	abx	prob	exprob	htn	htnmed	htnml	hivstat	hiv	art
7	16	FG	Yes			23w4d	2.94	Yes	August		25	25-29	single	Setswana		No	Yes	30 minutes or less	0	0	0	1	0									No	No	No	3	Yes	No	No	No
178	206	fg	Yes			22w2d	2.95	Yes	August		41	40 or more	single	Setswana		No	No	more than 1 hour	5	0	0	6	4	No				3000	3500			No	No	No	3	Yes	No	No	No	No	No	No		No			Yes
1	2	IL	Yes			24w2d	3.01	Yes	July		15	15-19	single	Setswana		No	No	1 hour or less	0	0	0	1	0	No								No	No	No	4	Yes	No	No	No	No	No	No		No			Yes	No	No
3	5	IL	Yes			24w5d	3.5	Yes	July		34	30-34	married	Setswana		No	Yes	30 minutes or less	2	0	1	4	2	No				3800	2900			No	No	No	4	Yes	No	No	No	No	No	No		No			Yes	No	No
4	6	IL	Yes			24w3d	3.01	Yes	July		22	20-24	single	Setswana		Yes	Yes	15 minutes or less	1	0	0	2	1	No				3900				No	No	No	4	Yes	Yes	No	No	No	No	Yes	vaginal discharge	No			Yes	No	No
8	18	FG	Yes			24w3d	2.6	Yes	August		18	15-19	single	Setswana		No	No	more than 1 hour	0	0	0	1	0	No								No	No	No	4	Yes	No	No	No	No	No	No		No			Yes	No	No
9	19	FG	Yes			23w6d	3.38	Yes	July		21	20-24	single	Other	Sekgalagadi	No	No	1 hour or less	1	0	0	2	1	Yes	8			2700				No	No	No	5	Yes	No	No	Yes	No	No	No		No			Yes	No	No
10	20	FG	Yes			24w2d	1.64	Yes	September		18	15-19	single	Setswana		No	No	30 minutes or less	0	0	0	1	0	No								No	No	No	4	Yes	No	No	No	No		No		No			Yes	No	No
12	22	FG	Yes			22w1d	3.47	Yes	August		33	30-34	married	Setswana		No	No	30 minutes or less	1	0	0	2	1	No				2800				No	No		4	Yes	No	No	Yes	No	No	No		Yes	Yes	methaldopa	Yes	No	No
13	23	FG	Yes			24w4d	3.11	Yes	August		19	15-19	single	Setswana		No	Yes	30 minutes or less	0	0	0	1	0									No	No	No	2	Yes	No	Yes	Yes	Yes	Yes	No		No			Yes	No	No
14	24	fg	Yes			22w3d	2.25	Yes	August		19	15-19	single	Setswana		No	No	30 minutes or less	0	0	0	1	0	No								No	No	No	3	Yes	No	Yes	Yes	No	No	No		No			Yes	No
16	26	FG	Yes			22w3d	3.36	Yes	September		27	25-29	single	Setswana		Yes	Yes	30 minutes or less	0	0	0	1	0	No								No	No	No	4	Yes	No	No	No	No	No	No		No			Yes	No	No
17	27	FG	Yes			22w0d	3.47	Yes	September		19	15-19	single	Setswana		No	No	more than 1 hour	1	0	0	2	1	No								No	No	No	3	Yes	No	No	No	No	No	No		No			Yes	No
18	28	FG	Yes			22w2d	2.05	Yes	August		30	30-34		Setswana		No	No	30 minutes or less	0	0	1	2	0	No								No	No	No	3	Yes	Yes	Yes	No	No	No	No		No			Yes	No	No
19	29	IL	Yes			24w5d	3.3	Yes	July		24	20-24	single	Setswana		No	Yes	more than 1 hour	2	0	0	3	2	No				3800	3700			No	No	No	3	Yes	No	No	No	No	No	No		No			Yes	No	No
20	30	IL	Yes			22w5d	2.24	No			25	25-29	single	Setswana		Yes	Yes	15 minutes or less	1	0	0	2	1	No				2600				No	No	No	5	Yes	No	No	No	Yes	No	No		No			Yes	No	No
22	33	IL	Yes			22w0d	3.7	No			27	25-29	single	Setswana		No	Yes	30 minutes or less	0	0	0	1	0									No	No	No	3	Yes	No	No	No	No	No	No		No			Yes	No	No
23	36	fg	Yes			23w3d	2.64	Yes	August		30	30-34	single	Setswana		No	No	more than 1 hour	0	0	1	2	0									No	No	No	4	Yes	No	No	No	No	No	No		No			Yes	No	No
25	38	fg	Yes			22w2d	2.76	Yes	August		19	15-19	single	Setswana		No	No	30 minutes or less	0	0	0	1	0	No								No	No	No	3	Yes	No	No	No	No	No	No		No			Yes	No	No
29	42	fg	Yes			22w0d	3.47	Yes	August		25	25-29	single	Setswana		No	No	more than 1 hour	1	0	0	2	1	No				2500				No	No	No	4	Yes	No	No	No	No	No	No		No			Yes	No	No
30	43	fg	Yes			22w3d	3.45	Yes	August		33	30-34	single	Setswana		No	No	30 minutes or less	4	0	0	5	4	No								No	No	No	5	Yes	Yes	No	No	No	No	No		No			Yes	No	No
31	45	fg	Yes			22w2d	3.05	Yes	August		38	35-39	single	Setswana		Yes	Yes	30 minutes or less	2	1	0	4	2	No								No	Yes	No	5	Yes	No	No	No	No	No	No		Yes	Yes	methyldopa	Yes	No	No
33	47	fg	Yes			22w1d	3.95	Yes	August		24	20-24	married	Other	ndebele	Yes	Yes	30 minutes or less	0	0	2	3	0									No	No	No	4	Yes	No	No	No	No	No	No		No			Yes	No	No
40	48	FG	Yes			22w1d	3.25	Yes	August		31	30-34	married	Setswana		No	No	1 hour or less	2	1	0	4	2	No				2800	2500			No	No	No	4	Yes	No	No	No	No	No	No		No			Yes	No	No
41	49	il	Yes			24w2d	2.62	Yes	December		21	20-24	single	Setswana		Yes	Yes	15 minutes or less	1	0	0	2	1	No				3100				No	No	No	3	Yes	No	No	No	Yes	No	No		No			Yes	No	No
44	51	fg	Yes			22w1d	2.5	Yes	August		25	25-29		Setswana		Yes	Yes	30 minutes or less	1	0	0	2	1	No				3100				No	No	No	3	Yes	No	No	No	No	No	No		No			Yes	No	No
45	53	fg	Yes			24w6d	2.48	Yes	August		28	25-29		Setswana		No	No	more than 1 hour	1	0	0	2	1	No								No	No	No	4	Yes	No	No	No	No	No	No		No			Yes	No	No
46	55	fg	Yes			22w0d	3.07	Yes	August		33	30-34	single	Setswana		No	No	1 hour or less	1	0	0	2	1	No				2900				No	No	No	2	Yes	No	No	No	No	No	No		No			Yes	No	No
47	56	fg	Yes			22w6d	3.5	Yes	August		35	35-39	single	Setswana		No	No	30 minutes or less	0	0	0	1	0	No								No	No		4	Yes	No	No	No	No	No	No		No			Yes	No	No
58	60	fg	Yes			23w4d	2.6	Yes	August		22	20-24	single	Setswana		No	No	30 minutes or less	0	0	0	1	0	No								No	No	No	5	Yes	No	No	No	No	No	No		No			Yes	No	No
62	66	fg	Yes			22w2d	3.88	Yes	August		20	20-24	single	Setswana		No	No	30 minutes or less	0	0	0	1	0	No								No	No	No	3	Yes	No	No	No	No	No	No		No			Yes	No	No
63	67	fg	Yes			22w3d	2.98	Yes	September		32	30-34	single	Setswana		No	No	1 hour or less	1	0	0	2	1	No								No	No	Yes	4	Yes	Yes	Yes	No	No	No	No		No			Yes	No	No
64	68	fg	Yes			22w0d	3.34	Yes	August		33	30-34		Setswana		No	No	30 minutes or less	2	0	0	3	1	No				2900	2900			No	No	No	4	Yes	No	Yes	No	No	No	No		Yes	No		Yes	No	No
66	71	fg	Yes			24w1d	3.46	Yes	August		26	25-29	single	Setswana		No	No	30 minutes or less	1	0	0	2	1	No				2700				No	No	No	6	Yes	No	No	No	No	No	No		No			Yes	No	No
69	76	fg	Yes			22w1d	3.36	Yes	September		28	25-29	single	Setswana		No	No	more than 1 hour	2	0	0	3	2	No				3500	3500			No	No	No	3	Yes	No	No	No	No	No			No			Yes	No	No
118	78	fg	No	Yes		22w5d	4.53	Yes	November		28	25-29	single	Setswana		No	Yes	15 minutes or less	1	0	0	2	1	No								No	No	No	3	No	No	No	No	No	Yes	No		No			Yes	No	No
70	79	fg	No	Yes		22w6d	3.32	Yes	November		21	20-24	single	Setswana		No	Yes	30 minutes or less	0	0	0	1	0	No								No	No	No	3	Yes	No	No	No	No	No	No		No			Yes	No	No
71	80	fg	Yes			23w4d	2.93	Yes	January		26	25-29	married	Setswana		Yes	Yes	15 minutes or less	0	1	0	2	0	No								No	No	No	2	Yes	No	No	No	No	No	No		No			Yes	No	No
74	84	fg	Yes			22w5d	3.33	Yes	January		40	40 or more	single	Setswana		No	Yes	30 minutes or less	2	0	0	3	2	No								No	No	No	4	Yes	No	No	No	No	No	No		Yes	Yes	methyldopa	Yes	No	No
76	88	fg	Yes			23w5d	3.24	Yes	January		20	20-24	single	Setswana		Yes	Yes	15 minutes or less	0	0	0	1	0	No								No	No	No	3	Yes	No	No	No	No	No	No		No			Yes	No	No
77	89	fg	Yes			22w5d	3.48	Yes	January		21	20-24	single	Setswana		Yes	Yes	15 minutes or less	0	0	0	1	0	No								No	No	No	2	Yes	No	No	No	No	No	No		No			Yes	No	No
78	90	fg	Yes			22w1d	3.1	Yes	January		37	35-39	single	Setswana		Yes	Yes	15 minutes or less	3	0	0	4	3	No				3900	3700	3900		No	No	No	5	Yes	No	No	No	No	No	No		No			Yes	No	No
80	92	fg	Yes			22w4d	3.43	Yes	January		31	30-34	single	Setswana		Yes	Yes	15 minutes or less	1	0	0	2	1	No				2800				No	No	No	5	Yes	No	No	No	No	No	No		No			Yes	No	No
81	93	fg	Yes			22w2d	3.25	Yes			31	30-34	married	Setswana		Yes	Yes	15 minutes or less	2	0	0	3	2	No				3800	3700			No	No	No	3	Yes	No	No	No	No	No	No		No			Yes	No	No
82	94	fg	Yes			23w1d	3.9	Yes	February		30	30-34	single	Setswana		No	No	30 minutes or less	2	0	0	3	2	No				3800	3600			No	No	No	3	Yes	No	No	No	No	No	No		No			Yes	No	No
83	96	fg	Yes			23w1d	3.65	Yes	January		30	30-34	single	Setswana		Yes	Yes	15 minutes or less	1	0	0	2	1	No								No	No	No	2	Yes	No	No	No	No	No	No		No			Yes	No	No
84	98	fg	Yes			24w6d	4.03	Yes			28	25-29		Setswana		Yes	Yes	30 minutes or less	1	0	0	2	1	No				2900				No		No	3	Yes	No	No	No	No	No	No		No			Yes	No	No
85	99	fg	Yes			22w4d	2.97	Yes	February		29	25-29	single	Setswana		Yes	Yes	15 minutes or less	1	0	0	2	1	No				3200				No	No	No	4	Yes	No	No	No	No	No	No		No			Yes	No	No
86	100	fg	Yes			22w3d	2.33	Yes			19	15-19	single	Setswana		No	Yes	30 minutes or less	0	0	1	2	0	No								No	No	No	3	Yes	No	No	No	No	No	No		No			Yes	No	No
87	102	fg	Yes			23w0d	2.42	Yes			18	15-19		Setswana		Yes	Yes	15 minutes or less	0	0	0	1	0	No								No	No	No	5	Yes	No	No	No	No	No	No		No			Yes	No	No
88	103	fg	Yes			22w2d	3.29	Yes	January		33	30-34	single	Setswana		Yes	Yes	15 minutes or less	5	0	0	6	5	No				2750				No	No	No	5	Yes	No	No	No	No	No	No		No			Yes	No	No
90	105	fg	Yes			23w4d	3.57	Yes	January		27	25-29	single	Setswana		Yes	Yes	15 minutes or less	1	1	0	3	1	No				3100				No	No	No	4	Yes	No	No	No	No	No	No		No			Yes	No	No
91	107	fg	Yes			24w6d	3.47	Yes	January		26	25-29	single	Setswana		Yes	Yes	15 minutes or less	1	0	0	2	1	No				2400				Yes	No	No	2	Yes	No	No	No	No	No	No		No			Yes	No	No
93	110	fg	Yes			24w4d	3.18	Yes	January		42	40 or more	widowed	Setswana		Yes	Yes	15 minutes or less	6	0	0	7	6	No				2500	3100	3500	3300	No	No	No	4	Yes	No	No	No	No	No	No		No			Yes	No	No
95	112	fg	Yes			23w3d	3.69	Yes	February		31	30-34	single	Setswana		No	Yes	30 minutes or less	1	0	0	2	1	No				3320				No	No	No	4	Yes	No	No	No	No	No	No		No			Yes	No	No
96	113	fg	Yes			24w5d	3.18	Yes	January		23	20-24	single	Setswana		Yes	Yes	1 hour or less	1	0	0	2	1	No				3100				No	No	No	4	Yes	No	No	No	No	No	No		No			Yes	No	No
97	114	fg	Yes			22w4d	3.78	Yes	January		24	20-24	married	Setswana		Yes	Yes	15 minutes or less	0	0	0	1	0	No								No	No	No	3	Yes	No	No	No	No	No	No		No			Yes	No	No
98	115	fg	Yes			22w6d	2.52	Yes	February		20	20-24	single	Setswana		No	No	30 minutes or less	0	0	0	1	0	No								No	No	No	4	Yes	No	No	No	No	No	No		No			Yes	No	No
99	116	fg	Yes			24w3d	3.42	Yes	January		26	25-29	single	Setswana		No	No	1 hour or less	1	0	0	2	1	No				2900				No	No	No	3	Yes	No	No	No	No	No	No		No			Yes	No	No
101	118	fg	Yes			23w4d	3.19	Yes	December		22	20-24	single	Setswana		No	Yes	15 minutes or less	0	0	0	1	0	No								No	No		3	Yes	No	No	No	No	No	No		No			Yes	No	No
102	119	fg	Yes			22w2d	2.69	Yes	January		18	15-19	single	Setswana		No	No	15 minutes or less	0	0	0	1	0	No								No	No	No	4	Yes	No	No	No	No	No	No		No			Yes	No	No
103	121	fg	Yes			24w4d	2.51	Yes	January		21	20-24	single			No	No	15 minutes or less	0	0	0	1	0	No								No	No	No	3	Yes	No	No	No	No	No	No		No			Yes	No	No
104	122	fg	Yes			24w5d	3.12	Yes	January		37	35-39	single	Setswana		No	Yes	15 minutes or less	1	0	0	2	1	No				2500				No	No	No	2	Yes	No	No	No	No	No	No		No			Yes	No	No
107	125	fg	Yes			24w1d	3.08	Yes	January		25	25-29	single	Setswana		No	No	30 minutes or less	0	0	0	1	0	No								No	No	No	5	Yes	No	No	No	No	No	No		No			Yes	No	No
108	126	fg	Yes			23w1d	3.05	Yes	January		29	25-29	married	Setswana		No	No	1 hour or less	1	0	0	2	1	No				3500				No	No	No	2	Yes	No	No	No	No	No	No		No			Yes	No	No
109	127	fg	Yes			22w1d	3.4	Yes	February		27	25-29	single	Setswana					0	0	0	1	0	No								No	No	No	2	Yes	No	No	No	No	No	No		No			Yes	No	No
110	128	fg	Yes			23w0d	2.63	Yes	January		38	35-39	single	Setswana		No	Yes	15 minutes or less	2	0	0	3	2	No				3500	1800			Yes	No	No	3	Yes	No	No	No	No	No	No		No			Yes	No	No
111	129	fg	Yes			23w0d	3.08	Yes	February		38	35-39	single	Setswana		No	Yes	15 minutes or less	1	0	0	2	1	No				4200				No	No	No	7	Yes	No	No	No	No	No	No		No			Yes	No	No
112	130	fg	Yes			22w5d	3.07	Yes	February		33	30-34	married	Setswana		No	Yes	15 minutes or less	2	0	0	3	2	No				3200	3500			No	No	No	2	Yes	No	No	No	No	No	No		No			Yes	No	No
114	133	fg	Yes			22w0d	3.74	Yes			20	20-24	single	Setswana		Yes	Yes	30 minutes or less	0	0	0	1	0	No								No	No	No	2	Yes	No	No	No	No	No	No		No			Yes	No	No
115	134	fg	Yes			22w1d	2.6	Yes	February		28	25-29	single	Setswana		No	No	1 hour or less	0	0	0	1	0	No								No	No	No	1	Yes	No	No	No	No	No	No		No			Yes	No	No
116	135	fg	Yes			24w0d	1.06	Yes			20	20-24	single	Setswana		No	Yes	30 minutes or less	0	0	0	1	0	No								No	No	No	4	Yes	No	No	No	No	No	No		No			Yes	No	No
119	136	fg	Yes			22w1d	3.26	Yes	February		25	25-29	single	Setswana		No	Yes	15 minutes or less	0	0	0	1	0	No								No	No	No	3	Yes	No	No	No	No	No	No		No			Yes	No	No
120	138	fg	Yes			22w0d	3.31	Yes	February		25	25-29	single	Setswana		No	Yes	30 minutes or less	1	0	0	2	1	No				3700				No	No	No	2	Yes	No	No	No	No	No	No		No			Yes	No	No
122	140	fg	Yes			23w3d	3.04	Yes	February		35	35-39	single	Setswana		Yes	Yes	15 minutes or less	2	0	0	3	2	No				2900	3300			No	No	No	2	Yes	No	No	No	No	No	No		No			Yes	No	No
123	141	fg	Yes			23w0d	2.61	Yes	February		25	25-29	single	Setswana		Yes	Yes	15 minutes or less	0	0	0	1	0	No								No	No	No	3	Yes	No	No	No	No	No	No		No			Yes	No	No
124	142	fg	Yes			23w1d	3.09	Yes	February		20	20-24	single	Setswana		No	No	more than 1 hour	0	0	0	1	0	No								No	No	No	4	Yes	No	No	No	No	No	No		No			Yes	No	No
125	143	fg	Yes			22w6d	4.02	Yes	February		26	25-29	single	Setswana		No	No	1 hour or less	0	0	0	1	0	No								No	No	No	3	Yes	No	No	No	No	No	No		No			Yes	No	No
126	144	fg	Yes			23w6d	2.35	Yes	January		23	20-24	single	Setswana		Yes	Yes	15 minutes or less	0	0	0	1	0	No								No	No	No	3	Yes	No	No	No	No	No	No		No			Yes	No	No
127	145	fg	No	No	2017-01-10	24w3d	3.52	Yes	May		30	30-34	single	Setswana		Yes	Yes	15 minutes or less	0	0	0	1	0	No								No	No	No	3	Yes	No	No	No	No	No	No		No			Yes	No	No
128	147	fg	Yes			22w1d	3	Yes	February		33	30-34	married	Setswana		Yes	Yes	15 minutes or less	3	0	0	4	3	No				2700	2900	2700		No	No	No	2	Yes	No	No	No	No	No	No		No			Yes	No	No
129	148	fg	Yes			23w1d	2.92	Yes	February		29	25-29	single	Setswana		Yes	Yes	15 minutes or less	0	0	0	1	0	No								No	No	No	2	Yes	No	No	No	No	No	No		No			Yes	No	No
130	149	fg	Yes			23.6	2.22	Yes	January		38	35-39	single	Setswana		No	No	1 hour or less	1	0	0	2	1	No								No	No	No	5	Yes	No	No	No	No	No	No		No			Yes	No	No
132	152	fg	Yes			24w1d	3.01	Yes	February		21	20-24	single	Setswana		No	Yes	15 minutes or less	0	0	0	1	0	No								No	No	No	4	Yes	No	No	No	No	No	No		No			Yes	No	No
133	153	fg	Yes			24w5d	2.97	Yes	January		23	20-24	single	Setswana		No	No	1 hour or less	2	0	1	3	2	No				2900	2500			No	No	No	4	Yes	No	No	No	No	No	No		No			Yes	No	No
134	154	fg	Yes			23w6d	2.35	Yes	April		18	15-19	single	Setswana		No	Yes	30 minutes or less	0	0	0	1	0	No								No	No	No	5	Yes	No	No	No	No	No	No		No			Yes	No	No
135	155	fg	Yes			22w1d	1.1				22	20-24	single	Setswana		No	No	30 minutes or less	0	0	0	1	0	No								No	No	No		Yes	No	No	No	No	No	No		No			Yes	No	No
136	157	fg	Yes			24w6d	3.06	Yes	January		22	20-24	single	Setswana		Yes	Yes	15 minutes or less	0	0	0	1	0	No								No	No	No	4	Yes	No	No	No	No	No	No		No			Yes	No	No
137	158	fg	Yes			22w4d	3.07	Yes	January		43	40 or more	single	Setswana		Yes	Yes	15 minutes or less	6	0	0	7	6					3500	3400	3600		No	No	No		Yes	No	No	No	No	No	No		No			Yes	No	No
140	162	fg	Yes			22w2d	3.01	Yes	May		21	20-24	single	Setswana		Yes	Yes	15 minutes or less	1	0	0	2	1	No				3100				No	No	No	4	Yes	No	No	No	No	No			No			Yes	No	No
144	167	fg	Yes			22w0d	3.5	Yes	May		30	30-34	single	Setswana		No	Yes	15 minutes or less	1	0	0	3	1	No								No	Yes	No	4	Yes	No	No		No	No	No		No			Yes	No	No
146	170	fg	No	Yes		23w5d	2.19	Yes	November		20	20-24	single	Setswana		Yes	Yes	30 minutes or less	2	0	0	3	1	No				3200	3600			No	No	No	1	Yes	No	No	No	No	No	No		No			Yes	No	No
149	173	fg	Yes			23w1d	4.62	Yes	April		30	30-34	single	Setswana		Yes	Yes	15 minutes or less	0	0	0	1	0	No										No	4	Yes	No	No	No	No	No	No		No			Yes	No	No
150	174	fg	Yes			22w2d	2.41	Yes	June		20	20-24	single	Setswana		Yes	Yes	30 minutes or less	0	0	0	1	0	No											3	Yes	No	No	No	No	No	No		No			Yes	No	No
155	179	fg	Yes			22w1d	4.2	Yes	May		20	20-24	single	Setswana		Yes	Yes	15 minutes or less	0	0	0	1	0	No								No	No	No	2	Yes	No	No	No	No	No	No		No			Yes	No	No
156	180	fg	Yes			22w3d	3.44	Yes	May		37	35-39	single	Setswana		No	No	more than 1 hour	1	1	0	3	1	No				3200	3600			No	No	No	3	Yes	No	No	No	No	No	No		No			Yes	No	No
157	181	fg	Yes			24w4d	4.27	Yes			23	20-24	single	Setswana		No	No	more than 1 hour	1	0	0	2	0	No				3500				No	No	No	3	Yes	No	No	No	No	No	No		No			Yes	No	No
158	182	fg	Yes			22w2d	3.53	Yes	May		23	20-24	single	Setswana		Yes	Yes	15 minutes or less	0	0	0	1	0	No								No	No	No	3	Yes	No	No	No	No	No	No		No			Yes	No	No
159	183	fg	Yes			23w1d	3.13	Yes	May		31	30-34	single	Setswana		Yes	Yes	30 minutes or less	1	0	1	3	1	No				3000				No	No	No	1	Yes	No	No	No	No	No	No		No			Yes	No	No
160	185	fg	Yes			23w3d	3.52	Yes	May		22	20-24	single	Setswana		No	Yes	15 minutes or less	1	0	0	2	1	No				3100				No	No	No	4	Yes	No	No	No	No	No	No		No			Yes	No	No
161	186	fg	Yes			24w6d	3.22	Yes	March		32	30-34	single	Setswana		Yes	Yes	15 minutes or less	1	0	0	2	5	No								No	No	No	5	Yes	No	No	No	No	No	No		No			Yes	No	No
162	187	fg	Yes			22w3d	3.34	Yes	June		33	30-34	single	Setswana		Yes	Yes	15 minutes or less	1	0	0	2	1	No				2500				No	No	No	2	Yes	No	No	No	No	No	No		No			Yes	No	No
163	188	fg	Yes			24w0d	2.47	Yes	May		19	15-19	single	Setswana		No	Yes	30 minutes or less	0	0	0	1	0	No								No	No	No	2	Yes	No	No	No	No	No	No		No			Yes	No	No
165	190	fg	Yes			24w4d	2.16	Yes	July		28	25-29	married	Setswana		No	Yes	30 minutes or less	2	0	0	3	2	No				4300	2700			No	No	No	3	Yes	No	No	No	No	No	No		No			Yes	No	No
166	191	fg	Yes			23w1d	1.6	Yes			26	25-29		Setswana		Yes	Yes		2	0	0	3	2	No				1300	2100			Yes	No	No	2	Yes	No	No	No	No	No	No		No			Yes	No	No
167	192	fg	Yes			24w5d	3.57	Yes	May		35	35-39	single	Setswana		No	Yes	30 minutes or less	2	0	0	3	2	No				1500	3400			Yes	No	No	2	Yes	No	No	No	No	No	No		No			Yes	No	No
169	194	fg	Yes			24w3d	0.98	Yes	April		25	25-29	single	Setswana		No	No	more than 1 hour	0	1	0	2	4	No								No	Yes	No	4	Yes	No	No	No	No	No	No		Yes	Yes	methyldopa	Yes	No	No
52	195	fg	Yes			22w1d	3.92	Yes	August		23	20-24	single	Setswana		Yes	Yes	30 minutes or less	0	0	0	1	0	No								No	No	No	5	No	No	No	No	No	No	No		No			Yes	No	No
171	198	fg	Yes			23w0d	3.02	Yes	August		29	25-29	single	Setswana		No	No	more than 1 hour	5	0	0	6	2	Yes	8	8						Yes	Yes	No	3	Yes	No	No	No	No	No	No		No			Yes	No	No
54	199	fg	Yes			22w0d	3.7	Yes	August		18	15-19	married	Setswana		No	No	more than 1 hour	0	0	0	1	0	No								No	No	No	2	Yes	No	No	No	No	No	No		No			Yes	No	No
172	200	fg	Yes			22w0d	4.37	Yes	August		20	20-24	single	Setswana		No	Yes	1 hour or less	0	0	0	1	0	No								No	No	No	3	Yes	No	No	No	No	No	No		No			Yes	No	No
175	203	fg	Yes			24w4d	2.66	Yes	July		19	15-19	single	Setswana		No	No	more than 1 hour	0	0	0	1	0	No								No	No	No	3	Yes	No	No	No	No	No	No		No			Yes	No	No
179	207	fg	Yes			23w0d	3.23	Yes			20	20-24	single	Setswana		Yes	Yes	30 minutes or less	0	0	0	1	0	No								No	No	No	5	Yes	No	No	No	No	No	No		No			Yes	No	No
182	210	fg	Yes			24w2d	3.39	Yes	August		19	15-19	single	Setswana		Yes	Yes	30 minutes or less	0	0	0	1	0	No								No	No	No	3	Yes	No	No	No	No	No	No		No			Yes	No	No
183	211	fg	Yes			23w5d	2.85	Yes	August		21	20-24	single	Setswana		Yes	Yes	15 minutes or less	0	0	0	1	0	No								No	No	No	5	Yes	No	No	No	No	No	No		No			Yes	No	No
184	212	fg	Yes			24w1d	3.93	Yes	July		19	15-19	single	Setswana		Yes	Yes	15 minutes or less	0	0	0	1	0	No								No	No	No	5	Yes	No	No	No	No	No	No		No			Yes	No	No
185	213	fg	Yes			23w2d	2.9	Yes	August		20	20-24	single	Setswana		No	No	more than 1 hour	1	0	0	2	1	No				2300				Yes	No	No	3	Yes	No	No	No	No	No	No		No			Yes	No	No
188	216	fg	Yes			24w1d	3.17	Yes	August		27	25-29	single	Setswana		No	No	more than 1 hour	1	0	0	2	1	No				2900				No	No	No	3	Yes	No	No	No	No	No	No		No			Yes	No	No
189	217	fg	Yes			22w2d	3.55	Yes	August		22	20-24	single	Setswana		No	No	more than 1 hour	1	0	0	2	0	No				3100				No	No	No	2	Yes	No	No	No	No	No	No		No			Yes	No	No
190	218	fg	Yes			24w4d	3.1	Yes	July		39	35-39	single	Setswana		Yes	Yes	30 minutes or less	4	0	0	5	4	No				2800	2900	2950	3350	No	No	No	4	Yes	No	No	No	No	No	No		Yes	Yes	nifedipine	Yes	No	No
191	219	fg	Yes			24w5d	3.13	Yes	August		20	20-24	single	Setswana		No	Yes	30 minutes or less	0	0	0	1	0	No								No	No	No	4	Yes	No	No	No	No	No	No		No			Yes	No	No
192	221	fg	Yes			23w0d	2.13	Yes	August		28	25-29	married	Setswana		No	Yes	30 minutes or less	1	0	0	2	1	No				2600				No	No	No	4	Yes	No	No	No	No	No	No		No			Yes	No	No
194	223	fg	Yes			24w3d	3.74	Yes	July		21	20-24	single	Setswana		No	No	1 hour or less	0	0	1	2	0	No								No	No	No	4	Yes	No	No	No	No	No	No		No			Yes	No	No
196	225	fg	Yes			22w1d	3.1	Yes	August		20	20-24	single	Setswana		Yes	Yes	15 minutes or less	0	0	0	1	0	No								No	No	No	5	Yes	No	No	No	No	No	No		No			Yes	No	No
197	226	fg	No	Yes		22w5d	3.23	Yes	November		29	25-29	single	Setswana		No	Yes	1 hour or less	2	0	0	3	2	No								No	No	No		Yes	No	No	No	No	No	No		No			Yes	No	No
49	228	fg	Yes			24w3d	3.58	Yes	July		24	20-24	single	Setswana		No	No	more than 1 hour	0	0	0	1	0	No								No	No	No	5	Yes	No	No	No	No	No	No		No			Yes	No	No
50	229	fg	Yes			22w0d	2.72	Yes	July		26	25-29	single	Setswana		No	No	more than 1 hour	3	0	0	4	3	No				2500	3700	3800		No	No	No	5	Yes	No	No	No	No	No	No		No			Yes	No	No
51	230	fg	Yes			22w2d	3.54	Yes	August		18	15-19	single	Setswana		No	No	more than 1 hour	0	0	0	1	0	No								No	No	No	3	Yes	No	No	No	No	No	No		Yes			Yes	No	No
55	231	fg	Yes			23w0d	3.85	Yes	August		29	25-29	single	Setswana		No	No	more than 1 hour	1	0	0	2	1	No				2600				No	No	No	5	Yes	No	No	No	No	No	No		No			Yes	No	No
2	3	IL	Yes			22w0d	3.31	Yes	September		29	25-29	single	Setswana		Yes	Yes	15 minutes or less	1	0	0	2	0	No				3100				No	No	No	3	Yes	No	No	No	No	No	No		No			Yes	Yes	Yes
5	9	IL	Yes			24w2d	3.33	Yes	July		36	35-39	single	Setswana		No	Yes	30 minutes or less	1	0	0	2	1	No								No	No	No	3	Yes	No	No	No	No	No	No		No			Yes	Yes	Yes
6	13	FG	Yes			23w0d	2.81	Yes	August		35	35-39	married	Setswana		No	No	more than 1 hour	3	0	1	5	3	No								No	Yes	No	4	Yes	No	No	Yes	Yes	Yes	No		No			Yes	Yes	Yes
11	21	FG	Yes			23w3d	2.9	Yes	August		20	20-24	single	Setswana		Yes	Yes	30 minutes or less	0	0	1	2	0	No								No	No	No	3	Yes	No	Yes	Yes	No	No	Yes	no explanation on form	No			Yes	Yes
15	25	FG	Yes			24w3d	3.61	Yes	July		21	20-24	single			No	No	30 minutes or less	0	0	0	1	0	No								No	No	No	4	No	Yes	Yes	Yes	Yes	No	No		No			Yes	Yes	Yes
21	31	fg	Yes			24w3d	3.7	Yes	August		29	25-29	single	Setswana		Yes	Yes	15 minutes or less	3	0	1	5	3	No				2400	2600	3300		Yes	No	No		Yes	No	No	No	No	No	No		No			Yes	Yes	Yes
26	39	fg	Yes			23w6d	2.6	Yes	August		31	30-34	single	Setswana		Yes	Yes	30 minutes or less	0	0	0	1	0	No								No	No	No	2	Yes	No	No	No	No	No	No		No			Yes	Yes	Yes
27	40	fg	Yes			22w3d	3.21	Yes	August		31	30-34		Setswana		No	No	30 minutes or less	1	0	0	2	1	No				2800				No	No	No	2	Yes	No	No	No	No	No	No		No			Yes	Yes	Yes
28	41	fg	Yes			22w0d	3.01	Yes	September		29	25-29	single	Setswana		No	No	1 hour or less	2	0	0	3	2	No				2500	3500			No	No	No	3	Yes	No	No	No	No	No	No		No			Yes	Yes	Yes
32	46	fg	Yes			22w4d	2.8	Yes	August		42	40 or more	single	Setswana		No	No	1 hour or less	4	0	0	5	4	No				2200	3200	3000	3000	Yes	No	No	5	Yes	Yes	No	No	No	No	No		No			Yes	Yes	Yes
42	50	fg	Yes			22w4d	3.38	Yes	August		34	30-34	single	Setswana		Yes	Yes	30 minutes or less	2	0	0	3	2	No				2900	2900			No	No	No	2	Yes	No	No	No	No	No	No		No			Yes	Yes	Yes
57	59	fg	Yes			23w0d	3.22	Yes	August		34	30-34	single	Setswana		No	No	30 minutes or less	4	0	0	5	4	No				3400	4000	3000	2900	No	No	No	3	Yes	No	No	No	No	No	No		No			Yes	Yes	Yes
59	61	fg	Yes			24w1d	3.99	Yes	July		42	40 or more	single	Setswana		No	No	more than 1 hour	5	1	0	7	5	No											4	Yes	No	No	No	No	No	No		No			Yes	Yes	Yes
60	62	fg	Yes			22w2d	3.63	Yes	September		27	25-29	single	Setswana		No	No	30 minutes or less	2	0	1	4	2	No				4300	3000			No	No	No	2	Yes	No	No	No	No	No	No		No			Yes	Yes	No
61	64	fg	Yes			22w1d	2.89	Yes	August		40	40 or more	single	Setswana		No	No	30 minutes or less	2	0	0	3	2	No				3400	3800			No	No	No	2	Yes	No	No	No	No	No	No		No			Yes	Yes	Yes
67	74	fg	Yes			22w3d	2.32	Yes	September		22	20-24	single	Setswana		Yes	Yes	30 minutes or less	1	0	0	2	1	No				2500				No	No	No	3	Yes	No	No	No	No	No	No		No			Yes	Yes	No
68	75	fg	Yes			24w6d	2.35	Yes	September		35	35-39	single	Setswana		Yes	Yes	30 minutes or less	3	0	0	4	3	No				3600	4200	4500		No	No	No	4	Yes	No	No	No	No	No	No		No			Yes	Yes	Yes
72	82	fg	Yes			22w1d	2.33	Yes	January		33	30-34	single	Setswana		No	Yes	1 hour or less	5	1	0	7	5	No				2100	2200	1900	2000	Yes	No	No	3	Yes	No	No	No	No	No	No		No			Yes	Yes	Yes
75	85	fg	Yes			22w2d	4.01	Yes	January		37	35-39	single	Setswana		No	Yes	30 minutes or less	2	0	0	3	2	No				2700	3000			No	No	No	4	Yes	No	No	No	No	No	No		Yes	Yes	methyldopa	Yes	Yes	Yes
79	91	fg	Yes			22w2d	3.09	Yes	January		29	25-29	single	Setswana		Yes	Yes	30 minutes or less	2	0	0	3	2	No								No	No	No	3	Yes	No	No	No	No	No	No		No			Yes	Yes	Yes
89	104	fg	Yes			22w1d	3.78	Yes	January		40	40 or more	single	Setswana		Yes	Yes	15 minutes or less	1	0	0	2	1	No								No	No	No	4	Yes	No	No	No	No	No	No		Yes	Yes	nifedipine enalapril	Yes	Yes	Yes
92	108	fg	Yes			24w4d	3.79	Yes	January		30	30-34	single	Setswana		No	Yes	30 minutes or less	3	0	0	4	3	No				2400	1900	2000		Yes	No	No	4	Yes	No	No	No	No	No	No		No			Yes	Yes	Yes
94	111	fg	Yes			24w3d	3.08	Yes	January		40	40 or more	single	Setswana		Yes	No	30 minutes or less	2	0	0	3	2	No				3100	3200			No	No	No	4	Yes	No	No	No	No	No	No		No			Yes	Yes	Yes
100	117	fg	Yes			24w0d	3.19	Yes			36	35-39	single	Setswana		No	Yes	30 minutes or less	0	0	0	1	0	No								No	No	No	3	Yes	No	No	No	No	No	No		No			Yes	Yes	Yes
105	123	fg	Yes			22w2d	3.29	Yes	February		29	25-29	single	Setswana		Yes	Yes	15 minutes or less	2	0	0	3	2	No				3200				No	No	No	2	Yes	No	No	No	No	No	No		No			Yes	Yes	Yes
106	124	fg	Yes			23w3d	2.94	Yes	January		28	25-29	single	Setswana		No	Yes	30 minutes or less	4	0	0	5	4	No				2130	2150	3100	3000	Yes	No	No	4	Yes	No	No	No	No	No	No		Yes	Yes	methyldopa	Yes	Yes	Yes
113	131	fg	Yes			24w3d	2.9	Yes	January		43	40 or more	single	Setswana		Yes	Yes	15 minutes or less	3	0	1	5	3									No	No	No					No	No	No	No		No			Yes	Yes	Yes
121	139	fg	Yes			22w0d	1.21	Yes	February		24	20-24		Setswana		No	Yes	15 minutes or less	0	0	0	1	0	No								No	No	No	3	Yes	No	No	No	No	No	No		No			Yes	Yes	No
131	150	fg	Yes			24w2d	3.38	Yes			35	35-39	married	Setswana		No	Yes	30 minutes or less	0	0	0	1	0	No								No	No	No	4	Yes	No	No	No	No	No	No		No			Yes	Yes	Yes
138	160	fg	Yes			24w3d	3.18	Yes	April		36	35-39	single	Setswana		Yes	Yes	15 minutes or less	2	0	0	3	2	No								No	No	No	2	No	No	No	No	No	No	No		No			Yes	Yes	No
139	161	fg	Yes			22w4d	3.84	Yes			34	30-34	single	Setswana		Yes	Yes	15 minutes or less	2	0	0	3	2	No				3800	3900			No			2	Yes	No	No	No	No	No	No		No			Yes	Yes	Yes
141	163	fg	Yes			23w2d	2.75	Yes	May		35	35-39	married	Setswana		Yes	Yes	15 minutes or less	1	0	0	2	1	No				3050				No	No	No		Yes	No							No			Yes	Yes	Yes
142	164	fg	Yes			22w3d	3.4	Yes	May		36	35-39	single	Setswana		Yes	Yes	15 minutes or less	4	0	0	5	4	No								No	No	No	2	Yes	No	No	No	No	No	No		No			Yes	Yes	Yes
143	166	fg	Yes			23w6d	3.01	Yes	April		24	20-24	single	Setswana		Yes	Yes	15 minutes or less	0	0	0	1	0	No								No	No	No	2	Yes	No	No	No	No	No	No		No			Yes	Yes	Yes
145	169	fg	No	Yes		22w4d	3.18	Yes	November		30	30-34	single	Setswana		Yes	Yes	30 minutes or less	1	0	0	2	1	No				1500				Yes	No	No	1	Yes	No	No	No	No	No	No		No			Yes	Yes	Yes
148	172	fg	No	Yes		22w4d	4.54	Yes			38	35-39	single	Setswana		No	Yes	30 minutes or less	1	0	0	2	1	No				2600				No	No	No	3	Yes	No	No	No	Yes	No	No		No			Yes	Yes	Yes
164	189	fg	Yes			22w2d	3.64	Yes	May		25	25-29	single	Setswana		No	Yes	30 minutes or less	1	0	0	2	1	No				2400				Yes	No	No	3	Yes	No	No	No	No	No	No		No			Yes	Yes	No
170	197	fg	Yes			22w1d	3.26	Yes			37	35-39	single	Setswana		Yes	Yes	15 minutes or less	2	0	0	3	2	No								No	Yes	No	3	Yes	No	No	No	No	No	No		No			Yes	Yes	Yes
173	201	fg	Yes			24w0d	4.31	Yes	July		27	25-29	single	Setswana		No	No	more than 1 hour	2	0	0	3	2	Yes	8			1300	2500			Yes	No	No	3	Yes	No	No	No	No	No	No		No			Yes	Yes	No
174	202	fg	Yes			22w0d	2.1	Yes	August		24	20-24	single	Setswana		No	No	more than 1 hour	3	0	2	6	3	No				4200				No	No	No	3	Yes	No	No	No	No	No	No		No			Yes	Yes	Yes
176	204	fg	Yes			24w2d	4.01	Yes	June		41	40 or more	single	Setswana		No	Yes	30 minutes or less	6	0	0	7	6	No				3400	2400	2800	2700	Yes	No	No	3	Yes	No	No	No	No	No	No		No			Yes	Yes	Yes
177	205	fg	Yes			22w6d	4.12	Yes	August		38	35-39	single	Setswana		No	Yes	30 minutes or less	2	0	0	3	2	No								No	No	No	5	Yes	No	No	No	No	No	No		No			Yes	Yes	Yes
180	208	fg	Yes			24w6d	3.52	Yes	August		25	25-29	single	Setswana		Yes	Yes	15 minutes or less	1	1	0	3	1	No								No	No	No	4	Yes	No	No	No	No	No	No		No			Yes	Yes	Yes
181	209	fg	Yes			24w5d	3.22	Yes	May		25	25-29	single	Other	Sekgalagadi	No	No	more than 1 hour	3	1	2	6	3	No								No	No	No	5	Yes	No	No	No	No	No	No		No			Yes	Yes	Yes
186	214	fg	Yes			23w6d	2.76	Yes	August		36	35-39	single	Setswana		No	No	more than 1 hour	3	0	0	4	3	No								No	No	No	5	Yes	No	No	No	No	No	No		No			Yes	Yes	No
187	215	fg	Yes			23w2d	3.5	Yes	August		40	40 or more	single	Setswana		No	Yes	30 minutes or less	6	0	0	7	6	No								No	No	No	3	Yes	No	No	No	No	No	No		Yes	Yes	nifedipine	Yes	Yes	Yes
53	220	fg	Yes			22w1d	3.59	Yes	August		34	30-34	married	Setswana		Yes	No	1 hour or less	1	0	0	2	1	No								No	No	No	3	Yes	No	No	No	No	No	No		Yes	Yes	methyldopa	Yes	Yes	Yes
193	222	fg	Yes			22w1d	3.07	Yes	August		36	35-39	single	Setswana		No	No	1 hour or less	3	0	0	4	3	No				2700				No	No	No	2	Yes	No	No	No	No	No	No		No			Yes	Yes	Yes
195	224	fg	Yes			22w6d	2.61	Yes	August		32	30-34	single	Setswana		No	No	1 hour or less	2	0	0	3	2	No								No	No	No	4	Yes	No	No	No	No	No	No		No			Yes	Yes	Yes
48	227	fg	Yes			24w5d	4.2	Yes	August		33	30-34	single	Setswana		No	Yes	30 minutes or less	1	0	0	2	1	No				3400				No	No	No	4	Yes	No	No	No	No	No	No		No			Yes	Yes	Yes
[truncated: 33 more columns]

## Sheet: Merged CL with outcomes data
computer_generated_record_id	screen_cl	part_cl	part_cl_bid	matage	maritalstat	national	educ	occup	grav	para	hx_preterm	hx_stillbirth	hivpos	timingtest	cd4	recent_cd4	anyarvs	conceptarv	initialreg	changearvs	terminatearvs		plot_changed	replot_reason	replot_reason_other	ultrasound	firstwt	systolic130	diastolic_bp	deliv_method	sched_cs	induced	numdeliv	infantstat	nndeath	nga	gender	bwt	nnu	part_cl_bid	empi	ii	ing	sd	gacl	cl	exp	moe	eddothrec
301300460	1	1	5	34	2	1	3	3	4	2	1	0	0										1	1		1	93	1	0	1		0	1	1	0	41	0	3710	0	5	5	IL	Yes		24w5d	3.5	Yes	July
300904873	1	1	9	36	1	1	3	3	2	1	0	0	1	1	0		1	1	3	0	0		0			1	52.2	1	1	1		0	1	1	0		1	2410	0	9	9	IL	Yes		24w2d	3.33	Yes	July
300904899	1	1	13	35	2	1	3	2	5	4	0	0	1	1	0		1	1	4	0	0		0			1	59	0	0	1		0	1	1	0	38	0	2820	0	13	13	FG	Yes		23w0d	2.81	Yes	August
301300419	1	1	16	25	1	1	3	3	1	0			0										1	1		1	59.6	1	1	1		0	1	1	0	39	1	3240	0	16	16	FG	Yes		23w4d	2.94	Yes	August
301300415	1	1	20	18	1	1	2	2	1	0			0										1	1		1	55.5	0	0	1		0	1	1	0	35	1	3390	0	20	20	FG	Yes		24w2d	1.64	Yes	September
301300480	1	1	21	20	1	1	2	2	2	0	1	0	0										0			0	62.5	0	0	1		0	1	1	0	39	1	3210	0	21	21	FG	Yes		23w3d	2.9	Yes	August
301300448	1	1	21	17	1	1	2	2	1	0			0										1	1		1	58.2	0	0	1		0	1	1	0	35	1	2970	0	21	21	FG	Yes		23w3d	2.9	Yes	August
300904949	1	1	22	33	2	1	3	3	2	1	0	0	0										0			1	71	0	0	4	0	99	1	1	0	39	0	3310	0	22	22	FG	Yes		22w1d	3.47	Yes	August
301300486	1	1	23	19	1	1	2	2	1	0			0										1	1		1	64	0	0	4	0	0	1	1	0	38	0	3400	0	23	23	FG	Yes		24w4d	3.11	Yes	August
302800003	1	1	24	19	1	1	2	2	1	0			0										1	1		1	54.7	0	0	1		0	1	1	0	38	0	2930	0	24	24	fg	Yes		22w3d	2.25	Yes	August
300904887	1	1	25	21	1	1	2	3	1	0			1	1	0		1	0	2	0	0		0			1	74.3	0	0	1		0	1	1	0	37	1	2920	0	25	25	FG	Yes		24w3d	3.61	Yes	July
300905102	1	1	26	27	1	1	3	2	1	0			0										1	1		0	56.8	0	0	4	0	0	1	1	0	40	1	3410	0	26	26	FG	Yes		22w3d	3.36	Yes	September
301300461	1	1	27	19	1	1	2	2	2	1	0	0	0										1	1		1	50.3			1		0	1	1	0	37	0	2860	0	27	27	FG	Yes		22w0d	3.47	Yes	September
300904888	1	1	29	24	1	1	2	3	3	2	0	0	0										0			1	99	0	0	1		0	1	1	0	39	1	3530	0	29	29	IL	Yes		24w5d	3.3	Yes	July
300904822	1	1	31	29	1	1	2	2	4	3	0	0	1	1	0		1	1	3	0	0		1	1		1	67	0	0	1		0	1	1	0	39	0	3240	0	31	31	fg	Yes		24w3d	3.7	Yes	August
300904904	1	1	36	30	1	1	3	3	4	2	1	0	0										0			1	79.2	1	1	1		99	1	1	0	38	1	4160	0	36	36	fg	Yes		23w3d	2.64	Yes	August
301300488	1	1	38	19	1	1	2	2	1	0			0										1	1		1	44.2	0	0	1		0	1	1	0	37	0	2660	0	38	38	fg	Yes		22w2d	2.76	Yes	August
302800087	1	1	40	31	1	1	2	2	2	1	0	0	1	1	0		1	1	2	0	0		1	1		1	57			1		0	1	1	0	42	1	3570	0	40	40	fg	Yes		22w3d	3.21	Yes	August
300905043	1	1	41	28	1	1	2	3	3	2	0	0	1	2	0		1		2	0	0		0			1	60	0	0	1		0	1	1	0	41	1	3220	0	41	41	fg	Yes		22w0d	3.01	Yes	September
302800058	1	1	42	25	1	1	2	2	2	1	0	0	0										1	1		1	76.8	0	0	1		0	1	1	0	39	1	2940	0	42	42	fg	Yes		22w0d	3.47	Yes	August
302800031	1	1	45	38	1	1	2	3	4	3	0	1	0										1	1		1	87			1		0	1	1	0	39	99	2520	0	45	45	fg	Yes		22w2d	3.05	Yes	August
300904933	1	1	46	42	1	1	1	2	5	4	0	0	1	1	0		1	1	2	0	0		0			1	59.5	0	0	1		0	1	1	0	38	0	2580	0	46	46	fg	Yes		22w4d	2.8	Yes	August
300905020	1	1	47	24	2	2	3	2	3	0	0	0	0										0			1	74.2	0	0	1		0	1	1	0	41	0	3320	0	47	47	fg	Yes		22w1d	3.95	Yes	August
300904989	1	1	48	31	2	1	3	2	4	3	0	0	0										0			1	67.2	0	0	1		0	1	1	0	40	1	3200	0	48	48	FG	Yes		22w1d	3.25	Yes	August
301300475	1	1	49	21	1	1	2	2	2	1	0	0	0										1	1		1	65.7	0	0	1		0	1	1	0	40	0	3230	0	49	49	il	Yes		24w2d	2.62	Yes	December
302800033	1	1	50	34	1	1	2	3	3	2	0	0	1	1	0		1	1	2	0	0		1	1		1	83.7	0	0	1		0	1	1	0	41	0	3340	0	50	50	fg	Yes		22w4d	3.38	Yes	August
300904980	1	1	51	25	1	1	2	2	2	1	0	0	0										0			1	65.3	0	0	1		1	1	1	0	40	1	3180	0	51	51	fg	Yes		22w1d	2.5	Yes	August
302800084	1	1	52	40	1	1	4	2	6	5	0	0	1	1	0		0						1	1		1				1		0	1	1	0	38	0	2920	0	52	52
300905046	1	1	55	33	1	1	2	2	2	1	0	0	0										0			1	66.3	0	0	4	0	99	1	1	0	41	0	3100	0	55	55	fg	Yes		22w0d	3.07	Yes	August
302800048	1	1	56	35	1	1	2	2	1	0			0										1	1		1	69.9	0	0	1		0	1	1	0	42	0	3230	0	56	56	fg	Yes		22w6d	3.5	Yes	August
300905080	1	1	57	38	1	1	3	3	2	0	0	0	0										0			1	73.6	0	0	1		1	1	1	0	38	1	3460	0	57	57	fg	No	No	22w5d	2.95	Yes	September
300904902	1	1	61	42	1	1	1	2	7	6	0	1	1	1	0		1	0	2	0	0		0			1	76.5	0	0	4	0	0	1	1	0	39	0	3620	0	61	61	fg	Yes		24w1d	3.99	Yes	July
300904688	1	1	62	27	1	1	2	2	4	2	1	0	1	2	0		1		2	0	0		0			1	53.1	0	0	2		0	1	1	1	26	0	680	1	62	62	fg	Yes		22w2d	3.63	Yes	September
300904950	1	1	64	40	1	1	2	2	3	2	0	0	1	1	0		1	1	2	0	0		0			1	42.3	0	0	1		0	1	1	0	38	0	2330	0	64	64	fg	Yes		22w1d	2.89	Yes	August
302800076	1	1	66	20	1	1	2	3	1	0			0										1	1		1	51.4	0	0	1		0	1	1	0	39	0	3680	0	66	66	fg	Yes		22w2d	3.88	Yes	August
302800096	1	1	67	28	1	1	2	3	2	1	0	0	0										1	1		1	76	0	0	1		0	1	1	0	38	1	4350	0	67	67	fg	Yes		22w3d	2.98	Yes	September
302800017	1	1	67	32	1	1	2	3	2	1	0	0	0										1	1		1	61.9	0	0	1		0	1	1	0	38	0	2500	0	67	67	fg	Yes		22w3d	2.98	Yes	September
300905002	1	1	68	33	1	1	2	99	3	2	0	0	0										0			1	69.3	0	0	1		0	1	1	0		1	3150	0	68	68	fg	Yes		22w0d	3.34	Yes	August
300905019	1	1	70	23	1	1	2	2	1	0			0										0			1	40.1	0	0	1		0	1	1	0	40	1	2670	0	70	70	fg	No	No	24w2d	2.2	No	September
300904984	1	1	71	26	1	1	2	3	2	1	0	0	0										0			1	83	0	0	1		0	1	1	0	41	1	3280	0	71	71	fg	Yes		24w1d	3.46	Yes	August
302800110	1	1	72	23	1	1	2	2	3	2	0	0	0										1	1		1	51.3	0	0	1		0	1	1	0	38	0	2780	0	72	72
302800325	1	1	77	32	1	1	3	3	1	0			0										0			1	65.4	0	0	1		0	1	1	0	37	1	2740	1	77	77	fg	No	Yes	24w0d	3.65	Yes	January
300905595	1	1	82	33	1	1	1	2	7	5	0	0	1	1	0		1	1	2	0	0		0			0	37	0	0	1		0	1	1	0	42	0	2380	0	82	82	fg	Yes		22w1d	2.33	Yes	January
300905904	1	1	84	40	1	1	2	2	3	2	0	0	0										0			1	82.5	1	0	1		0	1	1	0	40	1	2910	0	84	84	fg	Yes		22w5d	3.33	Yes	January
300905711	1	1	85	36	1	1	2	2	3	2	0	0	1	1	0		1	1	3	0	0		0			1	97.8	0	0	4	0	99	1	1	0		0	3250	0	85	85	fg	Yes		22w2d	4.01	Yes	January
300905661	1	1	88	20	1	1	2	3					0										0			1	47	0	0	1		0	1	1	0	39	0	3250	0	88	88	fg	Yes		23w5d	3.24	Yes	January
300905672	1	1	89	21	1	1	2	2	1	0			0										0			0	61.5	0	0	1		0	1	1	0	38	0	3080	0	89	89	fg	Yes		22w5d	3.48	Yes	January
300905720	1	1	90	37	1	1	3	1	4	3	0	0	0										0			0	69.6	0	0	1		0	1	1	0	40	1	3270	0	90	90	fg	Yes		22w1d	3.1	Yes	January
302800430	1	1	91	30	1	1	2	2	3	2	0	0	1	1	0		1	1	8	0	0		0			1	48.2	0	0	1		0	1	1	0	41	1	3050	0	91	91	fg	Yes		22w2d	3.09	Yes	January
300905734	1	1	92	30	1	1	2	3	2	1	0	0	0										0			1	85.8	0	0	1		1	1	1	0	42	0	3510	0	92	92	fg	Yes		22w4d	3.43	Yes	January
302800486	1	1	94	30	1	1	2	3	3	2	0	0	0										0			1	66.6	0	0	1		0	1	1	0	40	1	3260	0	94	94	fg	Yes		23w1d	3.9	Yes	February
302800438	1	1	96	30	1	1	3	3	2	1	0	0	0										0			1	46.5	0	0	4	0	1	1	1	0	40	0	3660	0	96	96	fg	Yes		23w1d	3.65	Yes	January
300905776	1	1	99	29	1	1	2	2	2	1	0	0	0										0			1	45.5	0	0	1		0	1	1	0	40	1	3200	0	99	99	fg	Yes		22w4d	2.97	Yes	February
300905902	1	1	100	19	1	1	1	2	1	0			0										0			1	52.7	0	0	1		99	1	1	0	38	0	2890	0	100	100	fg	Yes		22w3d	2.33	Yes
302800449	1	1	102	18	1	1	2	2	1	0			0										0			1	47.6			1		0	1	1	0	39	0	3420	0	102	102	fg	Yes		23w0d	2.42	Yes
300905766	1	1	103	33	1	1	2	3	6	5	0	0	0										1	1		1	75.8	0	0	1		0	1	1	0	40	1	3370	0	103	103	fg	Yes		22w2d	3.29	Yes	January
302800442	1	1	104	40	1	1	2	2	2	1	0	0	1	2	1	86	1		21	0	0		0			1	83	1	1	1		0	1	1	0	37	0	2660	0	104	104	fg	Yes		22w1d	3.78	Yes	January
300905631	1	1	107	26	1	1	2	2	2	1	0	0	0										0			0	50.5	0	0	1		0	1	1	0	39	0	3150	0	107	107	fg	Yes		24w6d	3.47	Yes	January
302800402	1	1	110	42	1	1	2	2	7	6	0	0	0										0			1	75.1	1	1	1		0	1	1	0	34	0	2250	0	110	110	fg	Yes		24w4d	3.18	Yes	January
302800505	1	1	111	40	1	1	2	2	3	2	0	0	1	1	0		1	1	7	0	0		0			1	70.5	0	1	1		0	1	1	0	43	1	2880	0	111	111	fg	Yes		24w3d	3.08	Yes	January
302800440	1	1	113	23	1	1	2	2	2	1	0	0	0										0			1	82.7	0	1	1		0	1	1	0	39	1	2800	0	113	113	fg	Yes		24w5d	3.18	Yes	January
300905736	1	1	114	24	1	1	99	1	1	0			0										0			1	53.6	0	0	1		1	1	1	0	41	1	3030	0	114	114	fg	Yes		22w4d	3.78	Yes	January
302800561	1	1	115	20	1	1	2	99	1	0			0										1	1		1	70.5	0	0	1		0	1	1	0	36	0	3470	0	115	115	fg	Yes		22w6d	2.52	Yes	February
302800754	1	1	117	36	1	1	2	2	1	0			1	1	0		1	1	2	0	0		0			1	44.4	0	0	4	0	0	1	1	0	38	0	2890	0	117	117	fg	Yes		24w0d	3.19	Yes
302800473	1	1	118	22	1	1	2	2	1	0			0										0			1	85.5	1	1	1		0	1	1	0	39	0	3400	0	118	118	fg	Yes		23w4d	3.19	Yes	December
302800362	1	1	121	21	1	1	2	99	1	0			99										0			1	49.7	0	0	1		0	1	1	0	36	1	2050	1	121	121	fg	Yes		24w4d	2.51	Yes	January
300905642	1	1	122	37	1	1	2	3	2	1	0	0	0										1	1		1	99.8	1	1	4	0	0	1	1	0	38	0	3080	0	122	122	fg	Yes		24w5d	3.12	Yes	January
300905796	1	1	123	28	1	1	2	99	3	2	0	0	1	1	0		1	1	3	0	0		0			1	59.8	0	0	1		0	1	1	0	41	1	2880	0	123	123	fg	Yes		22w2d	3.29	Yes	February
300905721	1	1	125	25	1	1	2	3	1	0			0										0			1	77.9	0	0	1		0	1	1	0	39	1	3230	0	125	125	fg	Yes		24w1d	3.08	Yes	January
302800497	1	1	126	29	2	1	2	3	2	1	0	0	0										0			1	74.3	1	0	1		0	1	1	0	40	1	4300	0	126	126	fg	Yes		23w1d	3.05	Yes	January
302800557	1	1	127	27	1	1	2	2	1	0			0										0			1	49	0	0	1		0	1	1	0	42	0	3450	0	127	127	fg	Yes		22w1d	3.4	Yes	February
300905912	1	1	128	38	1	1	2	3	3	2	0	0	0										0			1	85.8	0	0	1		0	1	1	0	35	1	2880	0	128	128	fg	Yes		23w0d	2.63	Yes	January
300905730	1	1	129	39	1	1	3	3	2	1	0	0	0										0			1	63.4	0	0	1		0	1	1	0	39	0	3720	0	129	129	fg	Yes		23w0d	3.08	Yes	February
300905756	1	1	130	33	2	1	2	2	3	2	0	0	0										0			1	57	0	0	3		99	1	1	0	40	0	2870	0	130	130	fg	Yes		22w5d	3.07	Yes	February
300905644	1	1	131	43	1	1	2	3	5	3	0	0	1	1	0		1	1	2	0	0		0			0	81.5	1	1	1		0	1	1	0	37	0	2880	0	131	131	fg	Yes		24w3d	2.9	Yes	January
300905824	1	1	133	20	1	1	2	99	1	0			0										1	1		1	74.5	0	0	1		0	1	1	0	40	1	3040	0	133	133	fg	Yes		22w0d	3.74	Yes
300905726	1	1	135	20	1	1	2	2	1	0			0										0			1	50.8	0	0	1		0	1	1	0	41	1	3400	0	135	135	fg	Yes		24w0d	1.06	Yes
302800563	1	1	138	25	1	1	2	99	2	1	0	0	0										0			1	56.2	0	0	1		0	1	1	0	38	1	2910	0	138	138	fg	Yes		22w0d	3.31	Yes	February
300905786	1	1	140	35	1	1	2	2	3	2	0	0	0										1	1		1	62.4	0	0	1		0	1	1	0	40	0	3320	0	140	140	fg	Yes		23w3d	3.04	Yes	February
302800591	1	1	141	25	1	1	3	3	1	0			0										0			1	113.6			4	0	0	1	1	0	41	0	3320	0	141	141	fg	Yes		23w0d	2.61	Yes	February
302800504	1	1	142	20	1	1	2	3	1	0			0										0			1	59.9	0	0	1		0	1	1	0	39	0	3070	0	142	142	fg	Yes		23w1d	3.09	Yes	February
300905826	1	1	143	26	1	1	3	3	1	0			0										0			0	49.1	0	0	4	0	99	1	1	0	42	1	3150	0	143	143	fg	Yes		22w6d	4.02	Yes	February
300905816	1	1	148	29	1	1	3	3	1	0			0										1	1		1	55.8	0	0	1		1	1	1	0	42	0	3460	0	148	148	fg	Yes		23w1d	2.92	Yes	February
300905852	1	1	149	38	1	1	2	99	2	1	0	0	0										0			0	64	1	0	1		99	1	1	0	40	0	2250	0	149	149	fg	Yes		23.6	2.22	Yes	January
302800730	1	1	150	35	2	1	3	2	1	0			1	1	0		1	1	4	0	0		0			1	61.4	0	0	1		0	1	1	0	39	0	2670	0	150	150	fg	Yes		24w2d	3.38	Yes
302800560	1	1	152	21	1	1	2	99	1	0			0										0			1	70	0	0	1		0	1	1	0	37	1	3890	0	152	152	fg	Yes		24w1d	3.01	Yes	February
302800466	1	1	154	18	1	1	2	1	1	0			0										0			1	60.3	0	0	1		0	1	1	0	30	0	2690	0	154	154	fg	Yes		23w6d	2.35	Yes	April
300905686	1	1	157	27	1	1	2	2	1	0			0										0			1	50	0	0	1		0	1	1	0	36	0	3330	0	157	157	fg	Yes		24w6d	3.06	Yes	January
302800548	1	1	158	43	1	1	1	2	8	7	0	0	0										0			0	99	1	0	1		0	1	1	0	38	0	3230	0	158	158	fg	Yes		22w4d	3.07	Yes	January
302800802	1	1	160	36	1	1	2	2	3	2	0	0	1	2	0		0						0			1	87.1	0	1	1		0	1	1	0	40	1	2840	0	160	160	fg	Yes		24w3d	3.18	Yes	April
302800863	1	1	161	34	1	1	2	2	3	2	0	0	1	1	0		1	1	7	0	0		0			1	70.4	0	0	1		0	1	1	0	41	1	3010	0	161	161	fg	Yes		22w4d	3.84	Yes
302800837	1	1	162	21	1	1	2	2	2	1	0	0	0										0			1	51.1	0	0	4	1	0	1	1	0	39	1	2980	0	162	162	fg	Yes		22w2d	3.01	Yes	May
300906338	1	1	163	35	2	1	2	2	2	1	0	0	1	1	0		1	1	2	0	0		0			1	61.8	0	0	1		0	1	1	0	36	1	2810	0	163	163	fg	Yes		23w2d	2.75	Yes	May
302800737	1	1	166	24	1	1	2	2	1	0			0										0			1	51	0	1	1		0	1	1	0	40	0	2550	0	166	166	fg	Yes		23w6d	3.01	Yes	April
302800891	1	1	167	30	1	1	1	2	3	1	0	0	0										1	1		0	63	0	0	1		99	1	1	0	41	1	3040	0	167	167	fg	Yes		22w0d	3.5	Yes	May
302800762	1	1	173	30	1	1	2	2	1	0			0										1	1		1	65.7	0	0	1		0	1	1	0	38	0	3380	0	173	173	fg	Yes		23w1d	4.62	Yes	April
302800783	1	1	174	20	1	1	2	2	1	0			0										0			1	58.5	0	0	1		0	1	1	0	38	0	2760	0	174	174	fg	Yes		22w2d	2.41	Yes	June
300906586	1	1	175	29	2	1	3	1	2	1	0	0	1	1	0		1	1	2	0	0		0			1	84.7	0	0	1		0	1	1	0	41	0	2330	0	175	175	fg	No	No	23w5d	2.5	Yes	June
300906538	1	1	176	23	1	1	2	3	1	0			0										0			1	59.5	0	0	1		0	1	1	0	39	0	2780	0	176	176	fg	No	No	24w0d	2.25	Yes	June
302800735	1	1	177	21	1	1	3	1	1	0			0										0			1	73.4	1	1	1		0	1	1	0	38	0	2760	0	177	177	fg	No	Yes	24w1d	2.38	Yes	May
302800861	1	1	179	20	1	1	2	2	1	0			0										0			1	51.9	0	0	1		0	1	1	0	39	1	3000	0	179	179	fg	Yes		22w1d	4.2	Yes	May
300906509	1	1	180	37	1	1	2	2	3	2	0	1	0										0			1	63.6	1	0	1		0	1	1	0	42	0	2490	0	180	180	fg	Yes		22w3d	3.44	Yes	May
302800725	1	1	182	25	1	1	2	2	1	0			0										0			1	86	0	0	1		0	1	1	0	36	1	2830	0	182	182	fg	Yes		22w2d	3.53	Yes	May
300906449	1	1	185	22	1	1	2	2	2	1	0	0	0										0			1	65.2	0	0	1		0	1	1	0	40	1	3070	0	185	185	fg	Yes		23w3d	3.52	Yes	May
302800759	1	1	186	32	1	1	1	2	2	1	0	0	0										1	1		1	67.6	0	0	1		0	1	1	0	40	1	3790	0	186	186	fg	Yes		24w6d	3.22	Yes	March
300906438	1	1	187	33	1	1	3	3	2	1	0	0	0										1	1		1	90.4	1	1	1		0	1	1	0	40	1	2600	0	187	187	fg	Yes		22w3d	3.34	Yes	June
302800746	1	1	189	25	1	1	2	2	2	1	0	0	1	2	1	567	1		21	0	0		0			1	74.3	0	0	1		0	1	1	0	36	0	2090	0	189	189	fg	Yes		22w2d	3.64	Yes	May
300906368	1	1	191	26	1	1	2	2	3	2	0	0	0										0			0	36.1	0	0	1		0	1	1	0	41	0	2980	0	191	191	fg	Yes		23w1d	1.6	Yes
302800968	1	1	193	21	1	1	3	1	2	1	0	0	0										0			1	50.9	0	1	1		0	1	1	0	39	0	2780	0	193	193	fg	No	No	24w5d	3.1	Yes	June
300906857	1	1	195	23	1	1	2	2	1	0			0										0			1	45.5	0	0	1		0	1	1	0	41	0	2890	0	195	195	fg	Yes		22w1d	3.92	Yes	August
300906748	1	1	198	29	1	1	99	99	7	5	0	0	0										0			0	52.5	0	0	1		0	1	1	0	39	0	3450	0	198	198	fg	Yes		23w0d	3.02	Yes	August
300906829	1	1	200	20	1	1	2	99	1	0			0										0			1	70.1	0	0	1		0	1	1	0	40	0	3500	0	200	200	fg	Yes		22w0d	4.37	Yes	August
300906712	1	1	203	19	1	1	2	2	1	0			0										0			1	55.5	0	0	1		0	1	1	0	40	0	3130	0	203	203	fg	Yes		24w4d	2.66	Yes	July
302801172	1	1	204	41	1	1	2	2	7	6	0	0	1	1	1	615	1	1	3	0	0		0			1	63.9	0	0	1		0	1	1	0	39	1	3330	0	204	204	fg	Yes		24w2d	4.01	Yes	June
300906764	1	1	205	38	1	1	2	2	4	2	0	0	1	1	0		1	1	2	0	0		1	1		1	47.7	0	0	1		0	1	1	0	36	1	2970	0	205	205	fg	Yes		22w6d	4.12	Yes	August
302801213	1	1	207	20	1	1	2	2	1	0			0										0			0	68.4	0	0	1		0	1	1	0	39	0	3350	0	207	207	fg	Yes		23w0d	3.23	Yes
300906687	1	1	208	23	1	1	1	2	3	2	1	0	1	2	0		1		21	0	0		1	1		1	56.8	0	1	4	0	0	1	1	0	40	1	3000	0	208	208	fg	Yes		24w6d	3.52	Yes	August
302801192	1	1	212	19	1	1	2	2	1	0			0										0			1	59.7	0	1	1		0	1	1	0	38	0	3040	0	212	212	fg	Yes		24w1d	3.93	Yes	July
300906730	1	1	215	40	1	1	1	2	6	5	0	0	1	1	0		1	1	8	0	0		0			0	66.2	0	1	1		1	1	1	0	38	1	2300	0	215	215	fg	Yes		23w2d	3.5	Yes	August
302801149	1	1	218	39	1	1	2	2	5	4	0	0	0										0			1	60.8	0	0	1		0	1	1	0	41	0	2840	0	218	218	fg	Yes		24w4d	3.1	Yes	July
300906769	1	1	219	20	1	1	2	2	1	0			0										0			0	53.1	0	0	1		0	1	1	0	41	0	3130	0	219	219	fg	Yes		24w5d	3.13	Yes	August
300906845	1	1	225	20	1	1	2	2	1	0			0										0			1	46.6	1	1	1		0	1	1	0	39	1	2470	0	225	225	fg	Yes		22w1d	3.1	Yes	August
302801185	1	1	227	33	1	1	2	3	2	1	0	0	1	2	0		1		21	0	0		0			1	81	0	1	4	1	0	1	1	0	37	0	3270	0	227	227	fg	Yes		24w5d	4.2	Yes	August
300906757	1	1	230	18	1	1	2	2	1	0			0										0			1	51.1	1	1	1		0	1	1	0	36	0	2570	0	230	230	fg	Yes		22w2d	3.54	Yes	August
300904383	1	0		21	1	1	2	2	1	0			0										1	1		1	44.3	0	0	1		0	1	1	0	36	0	2760	0
300904366	1	0		19	1	1	2	2	1	0			0										0			1	44.2	0	0	1		0	1	1	0	43	1	2890	0
300904447	1	0		34	1	1	2	2	2	1	0	0	1	1	0		1	1	4	0	0		0			1	50.2	0	0	1		0	1	1	0	39	1	2560	0
300904425	1	0		17	1	1	2	1	1	0			0										0			1	62	0	0	1		0	1	1	0	40	1	3470	0
300904378	1	0		25	1	1	2	2	1	0			0										0			0	62.2	0	0	1		0	1	1	0	39	1	2530	0
300904393	1	0		24	1	1	2	2	3	2	0	0	1	1	0		1	1	2	0	0		0			1	55	0	0	1		0	1	1	0	38	1	2940	0
300904433	1	0		24	1	1	2	3	1	0			0										0			0	54.5	0	0	4	0	0	1	1	0	38	0	2890	0
300904421	1	0		22	1	1	3	2	1	0			0										0			1	74.8	0	0	1		0	1	1	0		0	2620	0
300904436	1	0		23	1	1	3	1	2	1	0	0	0										0			1	76.1	1	1	1		1	1	1	0	38	0	2710	0
300904486	1	0		18	1	1	2	2	1	0			0										0			1	47.2	1	1	4	0	0	1	1	0	39	0	2820	0
300904419	1	0		23	1	1	2	3	2	1	0	0	0										1	1		1	74.5	0	0	1		0	1	1	0		1	3100	0
300904675	1	0		20	1	1	2	1	1	0			0										0			0	64	0	0	1		0	1	1	0	42	0	3350	0
300904635	1	0		23	1	1	3	1	3	2	0	0	0										0			1	67	0	0	1		0	1	1	0	41	1	2530	0
300904660	1	0		23	1	1	2	3	1	0			0										0			1	44.5	0	0	1		0	1	1	0	41	1	2960	0
300904495	1	0		38	2	1	2	2	3	2	0	0	0										0			1	94.1	1	1	1		0	1	1	0	39	0	3520	0
300904563	1	0		21	1	1	2	2	1	0			0										0			1	63.5	0	0	1		0	1	1	0	40	1	2900	0
300904626	1	0		19	1	1	2	2	1	0			0										0			1	50.4	0	0	1		0	1	1	0	40	1	2265	0
300904438	1	0		40	1	1	1	2	5	4	0	0	1	1	0		1	1	3	0	0		0			1	63	0	0	1		0	1	1	0	37	0	2920	0
300904663	1	0		40	1	1	2	2	7	6	0	0	1	1	1	529	1	1	3	0	0		0			1	54	0	0	2		0	1	1	0	41	0	3420	0
300904586	1	0		23	1	1	2	2	2	1	0	0	0										0			1	53.5	0	0	1		0	1	1	0	38	0	3000	0
300904587	1	0		25	1	1	2	2	1	0			0										0			1	73.9	1	1	4	0	1	1	1	0	40	0	3520	0
300904762	1	0		30	1	1	3	2	3	2	0	0	0										0			1	69	0	0	1		1	1	1	0	44	0	3050	0
300904454	1	0		25	1	1	2	2	2	1	0	0	0										0			1	84.6	0	0	1		0	1	1	0	37	1	2960	0
300904622	1	0		20	1	1	2	2	1	0			0										0			1	51.3	1	0	1		0	1	1	0	38	1	2900	0
300904575	1	0		38	1	1	2	2	5	4	0	0	0										0			1	79.7	1	1	1		1	1	1	0		1	4210	0
300904498	1	0		28	1	1	2	3	3	2	0	0	0										0			1	81.5	0	0	1		99	1	1	0	37	1	3150	0
301300230	1	0		29	1	1	2	3	4	3	0	0	0										0			1	127.2	0	0	1		1	1	1	0	42	1	4220	0
301300269	1	0		38	1	1	1	2	7	6	0	0	1	1	0		1	1	2	0	0		1	1		1				1		0	1	1	0	39	1	3590	0
300904681	1	0		32	1	1	2	3	5	4	0	0	0										0			1	94	0	0	1		0	1	1	0	40	0	3440	0
301300270	1	0		19	1	1	2	3	1	0			0										1	1		1	59.7	1	0	4	0	0	1	1	0	41	0	3170	0
300904749	1	0		28	1	1	2	2	4	3	0	0	0										0			0	96.5	1	0	1		0	1	1	0	41	1	3760	0
300904642	1	0		19	1	1	3	1	2	0	0	0	0										0			1	52.1	0	0	1		0	1	1	0	39	1	3340	0
300904579	1	0		26	1	1	2	99	1	0			1	2	1	384	1		2	0	0		0			1	66.7	0	0	1		0	1	1	0	39	0	3950	0
300904444	1	0		35	1	1	1	2	5	4	0	0	0										0			1	80	0	0	1		0	1	1	0	34	0	3370	0
300904766	1	0		20	1	1	2	2	2	0	1	0	0										0			0	62.9	0	0	4	0	1	1	1	0		1	3620	1
301300162	1	0		35	2	1	3	3	6	4	1	0	0										1	1		1	80.6	0	0	4	1	0	1	1	0	35	1	3560	1
301300366	1	0		27	1	1	2	3	2	1	0	0	0										1	1		1	55.8	0	0	4	0	0	1	1	0	42	1	2910	0
300904745	1	0		30	1	1	2	2	2	1	0	0	1	2	1	748	1		2	0	0		0			1	86	0	0	1		0	1	1	0	40	1	3260	0
300904527	1	0		19	1	1	2	2	2	1	0	0	0										0			1	60.6	0	0	1		0	1	1	0	33	0	2320	0
300904721	1	0		25	1	1	2	3	1	0			0										1	1		1	53.2	0	0	1		0	1	1	0	39	1	2450	0
301300288	1	0		19	1	1	2	2	1	0			0										0			1	66.7	0	0	4	0	0	1	1	0	40	1	3420	0
301300248	1	0		37	2	1	2	3	4	3	0	0	1	1	1	1056	1	1	2	0	0		0			1	89.9	0	0	1		0	1	1	0	40	1	3510	0
301300350	1	0		34	1	1	4	2	5	4	0	0	1	1	0		1	1	9	0	0		1	1		1	47.1	0	0	4	0	0	1	1	0	40	0	3001	0
300904582	1	0		39	1	1	2	99	4	3	0	0	1	1	0		1	1	2	0	0		1	1		1	77	0	0	1		1	1	1	0		0	2810	0
301300172	1	0		28	1	1	2	3	2	1	0	0	0										0			1	64	0	0	1		0	1	1	0	37	0	3140	0
300904722	1	0		25	1	1	2	3	3	2	0	0	0										0			1	50	0	0	1		0	1	1	0	36	0	3140	0
301300321	1	0		24	1	1	3	2	1	0			0										1	1		1	37.7	0	0	1		0	1	1	0	40	1	3240	0
301300385	1	0		24	1	1	3	2	1	0			0										1	1		1	43.4			1		0	1	1	0	40	0	3320	0
301300432	1	0		26	1	1	2	2	1	0			0										1	1		1	92.5	0	0	4	0	0	1	1	0		0	3290	0
301300255	1	0		30	1	1	2	2	2	1	0	0	1	1	0		0						1	1		1	66.7	0	1	4	0	1	1	2		32	0	2200
301300236	1	0		24	1	1	2	99	2	1	0	0	0										1	1		1	61.1	0	0	1		0	1	1	0	36	1	3140	0
301300439	1	0		22	1	1	3	2	1	0			1	2	1	917	1		2	0	0		1	1		1	47.6	0	0	1		0	1	1	0	42	1	3110	0
301300320	1	0		22	1	1	2	2	1	0			0										1	1		1	51	0	0	1		1	1	1	0	38	1	3100	0
300904733	1	0		30	2	1	2	3	3	2	0	0	0										0			1	90.7	1	1	1		0	1	3		35	1	2130
300904800	1	0		15	1	1	2	1	1	0			0										0			0	53	0	0	1		0	1	1	0	38	0	3140	0
300904332	1	0		16	1	1	2	2	1	0			0										0			1	61.2	0	0	1		0	1	1	0	35	0	2970	0
300904838	1	0		29	1	1	2	2	2	1	0	0	0										0			1	54.7	0	0	3		0	1	1	0	39	0	3780	0
300904830	1	0		19	1	1	2	99	1	0			0										0			1	72.8	0	0	1		0	1	1	0	39	0	3210	0
300904815	1	0		24	1	1	2	2	3	2	0	0	1	1	0		1	1	2	0	0		0			1	61.1	0	0	1		0	1	1	0	38	0	2960	0
300904864	1	0		21	1	1	2	3	1	0			0										0			0	43.5	0	0	1		0	1	1	0	38	0	3220	0
301300467	1	0		21	1	1	2	2	1	0			0										1	1		1	58.7	1	1	2		0	1	1	0	40	0	3220	0
300904646	1	0		16	1	1	1	2	1	0			0										0			1	57.6	0	0	1		0	1	1	0	32	0	2620	0
301300401	1	0		25	1	1	2	2	2	1	0	0	0										1	1		1	87.3	1	1	1		0	1	1	0	38	1	3420	0
300904847	1	0		21	1	1	2	3	1	0			0										0			1	51	0	0	1		0	1	1	0	40	0	3650	0
301300207	1	0		20	1	1	2	2	1	0			0										1	1		1	55.6	0	0	4	0	0	1	1	0	32	1	3240	0
301300291	1	0		18	1	1	2	2	1	0			0										1	1		1	60.1	0	0	1		0	1	1	0	36	1	2910	0
300904878	1	0		21	1	1	2	2	1	0			0										0			1	56	0	0	1		0	1	1	0	37	0	3110	0
300904909	1	0		18	1	1	2	2	1	0			0										0			1	61	1	0	4	0	99	1	1	0	40	0	4070	0
300904731	1	0		32	1	1	2	2	4	3	0	0	0										0			1	42	0	0	1		0	1	1	0	37	1	2830	0
301300464	1	0		31	1	1	3	2	1	0			1	2	1	547	1		2	0	0		1	1		1	54.8			1		0	1	1	0	39	1	2880	0
300904895	1	0		28	1	1	3	2	1	0			0										0			0	54.5	0	0	1		0	1	1	0	39	0	3700	0
301300280	1	0		17	1	1	2	2	1	0			0										1	1		1	70.6	0	1	1		0	1	1	0	40	1	4690	0
300904924	1	0		19	1	1	2	2	1	0			0										0			1	53.5	0	0	1		0	1	1	0	38	0	3510	0
300904889	1	0		35	1	1	2	2	4	3	0	0	1	1	0		1	1	3	0	0		0			1	79	0	0	1		0	1	1	0	40	0	3600	0
302800047	1	0		18	1	1	2	2	1	0			0										0			0		0	0	1		0	1	1	0	37	0	3010	0
300904883	1	0		31	1	1	2	3	2	1	0	0	1	1	0		1	1	7	0	0		0			1	85.4	0	0	1		0	1	1	0	34	1	3340	0
301300469	1	0		37	1	1	2	3	2	1	0	0	1	1	1	600	1	1	3	0	0		1	1		1	72.4	0	0	1		1	1	1	0	40	1	2630	0
300904845	1	0		20	1	1	2	2	1	0			0										0			1	54.5	0	0	1		0	1	1	0	36	1	2570	0
300904643	1	0		22	1	1	2	2	1	0			0										1	1		1	65	1	0	1		0	1	1	0	39	1	3180	0
300904930	1	0		18	1	1	2	2	2	0	1	0	0										0			1	57.2	0	0	4	0	0	1	1	0	39	1	3010	0
300905069	1	0		34	1	1	2	2	2	1	0	0	1	1	0		1	1	7	0	0		0			1	57.7	0	0	4	0	0	1	1	0	40	0	3080	0
300905040	1	0		30	1	1	4	2	4	3	0	0	0										0			0	63	0	0	1		0	1	1	0	40	1	3480	0
302800072	1	0		21	1	1	2	2	2	1	0	0	1	2	1	583	1		2	0	0		1	1		1	65	0	0	1		0	1	1	0	39	1	3130	0
300905092	1	0		29	1	1	2	2	3	2	0	0	0										0			1	64.6	0	0	1		0	1	1	0	40	0	3700	0
300905117	1	0		27	1	1	2	2	1	0			0										0			0	77	1	1	4	0	0	1	1	0	40	1	3118	0
300905194	1	0		17	1	1	2	2	2	1	0	0	0										1	1		1	46.5	0	0	1		0	1	1	0		1	2690	0
300905125	1	0		24	1	1	3	2	3	2	0	0	0										0			1	85.7	0	0	4	0	99	1	1	0	40	0	3560	0
300904986	1	0		28	1	1	3	3	2	1	0	0	0										0			1	57	0	0	1		0	2	1	0	37	1	2670	0
300904957	1	0		30	1	1	2	2	2	1	0	0	0										0			1	80.9	0	0	1		0	1	1	0	36	1	2290	0
302800120	1	0		24	1	1	2	2	2	1	0	0	0										0			0	68	0	0	1		0	1	1	0	38	0	3240	0
300905210	1	0		24	2	1	3	3	1	0			1	2	0		1		2	0	0		0			0	76	0	0	1		0	1	1	0	40	1	3230	0
300905241	1	0		23	1	1	2	99	1	0			0										0			1	65.8	0	0	1		0	1	1	0	41	1	3470	0
300905129	1	0		36	2	1	2	3	3	2	0	0	0										0			0	86.2	0	0	1		0	1	1	0	40	1	3340	0
302800218	1	0		14	1	1	2	2	1	0			0										1	1		1	68.5	0	0	1		0	1	1	0	40	99		0
300905164	1	0		26	1	1	3	3	1	0			0										0			1	51.9	0	0	1		0	1	1	0	39	0	2620	0
300905191	1	0		19	1	1	2	2	1	0			0										0			1	44.4	1	1	1		0	1	1	0	39	0	2460	0
300905124	1	0		18	1	1	2	2	1	0			0										0			1	57.6	0	0	1		0	1	1	0	38	1	2340	0
300905291	1	0		16	1	1	2	2	1	0			0										0			1	41.1	0	0	1		0	1	1	0	42	0	3140	0
300905361	1	0		19	1	1	2	2	1	0			0										0			0	47.3	0	0	4	0	0	1	1	1		1	2480	1
300905229	1	0		31	2	1	3	3	2	1	0	0	0										0			0	77.1	1	1	1		0	1	1	0	40	0	3050	0
300905140	1	0		28	1	1	2	2	2	1	0	0	0										0			1	72.6	0	0	1		0	1	1	0	34	1	2810	0
302800138	1	0		31	1	1	2	3	5	4	0	0	1	2	0		1		21	0	0		0			1	74	0	0	1		0	1	1	0	39	0	3890	0
302800153	1	0		25	1	1	2	3	1	0			0										0			1	52.7	0	0	1		0	1	1	0	41	0	3670	0
300905318	1	0		33	1	1	2	2	2	1	0	0	0										0			1	58.1	0	0	1		0	1	1	0	40	1	3420	0
302800134	1	0		26	99	1	2	2	2	1	0	0	0										0			1	54.9	1	1	1		0	1	1	0	40	0	3680	0
300905339	1	0		27	1	1	2	3	3	2	0	0	0										0			0	87.5	0	0	1		0	1	1	0	41	0	3620	0
300905264	1	0		19	1	1	2	2	1	0			0										0			1	46.9	0	0	1		0	1	1	0	38	1	2500	0
300905321	1	0		36	1	1	2	3	4	1	1	0	1	1	1	878	1	1	7	0	0		0			0	83.6	0	0	1		0	1	1	0	40	1	2690	0
300905208	1	0		26	1	1	2	2	2	1	0	0	0										0			1	43.6	0	0	1		0	1	1	0	36	0	2870	0
300905396	1	0		30	1	1	2	3	1	0			0										0			1	71.5	0	0	4	0	0	1	1	0	42	1	3430	0
302800189	1	0		32	1	1	3	3	5	3	0	1	1	1	0		1	1	4	0	0		0			1	54.6	0	0	1		0	1	1	0	42	1	2860	0
300905214	1	0		29	1	1	2	2	3	2	0	0	1	1	0		1	0	21	0	0		0			1	53.6	0	0	4	0	0	1	1	0	36	0	3170	0
302800136	1	0		28	1	1	2	2	3	2	0	0	0										0			1	61.3	0	0	1		0	1	1	0	37	0	2940	0
300905324	1	0		34	1	1	2	2	4	3	0	0	1	1	0		1	1	2	0	0		0			1	65.6	0	0	1		0	1	1	0	40	1	3350	0
302800034	1	0		22	1	1	2	2	1	0			0										0			1	50.4			1		99	1	1	0	38	0	3240	0
300905267	1	0		21	1	1	2	2	1	0			1	1	1	613	1	1	6	0	0		0			1	46.2	0	0	1		0	1	1	0	36	1	2810	0
300905322	1	0		20	1	1	2	2	1	0			0										0			1	58	0	0	1		0	1	1	0	38	1	3200	0
302800169	1	0		32	1	1	2	2	4	3	0	0	0										0			1	71	0	0	1		0	1	1	0	39	1	3220	0
300905353	1	0		28	1	1	2	2	1	0			1	2	1	535	1		2	0	0		0			1	77.5	0	0	1		0	1	1	0	39	1	3560	0
302800279	1	0		33	1	1	2	2	2	2	0	0	1	2	0		1		21	0	0		1	1		1	76.3	0	0	1		1	1	1	0	42	0	3890	0
300905406	1	0		26	1	1	2	3	1	0			0										0			1	79.9	0	0	1		0	1	1	0	41	1	2650	0
300905358	1	0		22	1	1	3	1	1	0			0										0			1	72.4	0	0	1		0	1	1	0	40	1	3370	0
300905199	1	0		28	1	1	3	2	3	2	0	0	0										0			1	91.7	1	0	1		0	1	1	0	38	0	3650	0
300905299	1	0		31	1	1	2	2	1	0			0										0			1	64.7	1	0	1		0	1	1	0	37	0	2720	0
302800258	1	0		20	1	1	2	2	1	0			0										0			0	62.9	0	0	1		0	1	1	0	41	0	3870	0
300905423	1	0		16	1	1	2	2					0										0			1	51.2	0	0	1		0	1	1	0	41	0	3170	0
301300364	1	0		34	1	1	2	2	3	2	0	0	1	1	1	495	1	1	8	0	0		0			0	40	0	0	1		0	1	1	0	37	0	3160	0
300905403	1	0		34	1	1	2	2	5	4	0	0	0										0			1	91.5	0	0	1		0	1	1	0	40	1	3000	0
300905439	1	0		37	1	1	2	2	3	2	0	0	1	2	0		1		2	0	0		0			0	72.8	0	0	1		0	1	1	0	41	0	3400	0
300905428	1	0		28	1	1	2	2	2	1	0	0	0										0			0	86.3	0	0	1		0	1	1	0	40	1	3650	0
302800214	1	0		19	1	1	2	2	1	0			0										0			1	50	0	0	1		0	1	1	0	40	0	2790	0
302800159	1	0		25	1	1	2	2	1	0			1	1	0		0						0			1	50	0	0	1		0	1	1	0	36	0	3270	0
302800220	1	0		31	1	1	2	2	4	3	0	0	1	1	1	326	1	0	2	0	0		0			0	54	0	0	1		0	1	1	0	40	1	3240	0
302800173	1	0		28	1	1	2	2	1	0			0										0			1	64.1	0	0	1		0	1	1	0	39	1	2810	0
302800277	1	0		23	1	1	2	3	1	0			0										0			1	92.5	0	0	4	0	0	1	1	0	42	1	3630	0
302800154	1	0		31	1	1	2	3	3	2	0	0	1	1	0		1	1	6	0	0		0			1	56.6	0	0	1		0	1	1	0	34	1	2550	0
302800296	1	0		22	1	1	3	2	1	0			0										1	1		1	52	0	0	4	0	0	1	1	0	41	1	3200	0
300905369	1	0		18	1	1	2	1	2	1	0	0	0										0			0	62	0	0	1		0	1	1	0	37	1	2690	0
302800223	1	0		21	1	1	2	2	1	0			0										0			1	52.5	0	1	1		0	1	1	0	36	1	2200	0
302800247	1	0		29	1	1	2	2	4	3	0	0	0										0			1	114	0	0	1		0	1	1	0	42	1	3660	0
302800183	1	0		24	1	1	2	2	2	1	0	0	0										0			1	80	0	0	1		0	1	1	0	40	0	2800	0
300905297	1	0		33	1	1	2	3	2	1	0	0	0										0			1	67	0	0	1		0	1	1	0	41	1	2800	0
302800359	1	0		27	1	1	3	1	3	2	0	0	1	1	1	393	1	1	2	0	0		0			1	39.1	0	0	5		0	1	1	0	43	1	2810	0
302800310	1	0		24	99	1	2	2	1	0			0										1	1		1	60.8	1	0	1		0	1	1	0	40	0	3660	0
302800278	1	0		43	1	1	1	3	4	3	0	0	0										0			0	96	1	0	1		1	1	1	0	39	1	2980	0
302800338	1	0		20	1	1	1	2	2	1	0	0	0										0			1	60.6	0	0	1		0	1	1	0	41	0	2640	0
300905483	1	0		20	1	1	3	1	1	0			0										0			1	45.9	1	0	1		0	1	1	0	39	1	3020	0
300905528	1	0		40	1	1	2	2	4	3	0	0	0										0			1	60	0	1	1		0	1	1	1	40	1	1490	1
302800298	1	0		20	1	1	2	2	2	1	0	0	0										1	1		0	52	1	1	1		0	1	1	0	39	1	2770	0
302800282	1	0		34	1	1	2	3	4	3	1	1	0										0			1	87	1	0	1		0	1	1	0	38	0	3310	0
302800414	1	0		24	1	1	2	2	2	1	0	0	0										0			0	84.8	0	0	1		0	1	1	0	41	0	3550	0
300905571	1	0		30	2	1	3	3	3	2	0	0	0										0			0	83.6	0	0	4	0	0	1	1	0	38	1	3180	0
302800150	1	0		39	1	1	2	2	4	3	0	0	1	1	0		1	1	3	0	0		0			1	60	0	0	1		0	1	1	0	36	1	2300	0
300905582	1	0		35	1	1	2	3	2	1	0	0	1	1	0		1	1	2	0	0		0			0	75.1	0	0	1		0	1	1	0	40	1	2820	0
300905137	1	0		22	1	1	2	2	3	1	0	0	0										0			1	49.5	0	0	1		0	1	1	1	25	1		1
302800358	1	0		19	1	1	2	99	1	0			0										0			1	45.5	0	0	1		1	1	1	0	41	1	3120	0
302800427	1	0		22	1	1	2	2	2	1	0	0	0										0			1	57.5	0	0	1		1	1	1	0	44	0	3970	0
302800201	1	0		22	2	1	2	2	1	0			0										0			1	50.5	0	0	1		0	1	1	0	32	1	2970	0
300905435	1	0		16	1	1	99	2	1	0			0										0			1	60.3	1	0	1		0	1	1	0	38	0	3100	0
302800372	1	0		24	1	1	3	2	1	0			0										0			1	69	0	0	1		0	1	1	0	37	0	2850	0
300905732	1	0		17	1	1	1	3	1	0			0										0			1	43.6	0	0	1		0	1	1	0	39	0	2740	0
300905683	1	0		23	1	1	3	2	1	0			0										0			1	77.5	0	0	1		0	1	1	0	42	1	3320	0
302800336	1	0		37	1	1	2	2	5	4	0	0	1	1	1	599	1	1	2	0	0		0			1	70.5	0	0	1		0	1	1	0	37	1	3190	0
300905454	1	0		31	1	1	2	3	3	2	0	0	0										0			1	54.7	0	0	1		0	1	1	0	40	0	3150	0
300905633	1	0		19	1	1	2	2	2	1	0	0	0										0			0	84	0	0	1		0	1	1	0	40	0	3230	0
302800408	1	0		27	2	1	3	3	2	1	0	0	0										0			1	81.6	0	0	1		0	1	1	0	40	0	3860	0
300905588	1	0		24	1	1	2	2	2	1	0	0	0										0			1	62.3	0	0	1		0	1	1	0	37	0	3350	0
300905270	1	0		37	1	1	1	3	3	2	0	0	0										0			1	75.5	0	0	1		0	2	1	1	26	0	690	1
302800434	1	0		34	2	1	2	2	4	3	0	0	0										0			1	88.1	0	0	1		0	1	1	0	40	1	4450	0
300905632	1	0		29	1	1	2	2	3	2	0	0	0										0			1	60.4	0	1	1		0	1	1	0	36	1	2610	0
302800428	1	0		32	1	1	3	3	3	1	1	0	0										0			1	92.9	0	0	1		0	1	1	0	40	0	3440	0
302800397	1	0		24	1	1	3	2	1	0			0										0			1	60.6			4	0	0	1	1	0	42	0	3630	0
300905638	1	0		42	2	1	1	2	6	5	0	0	0										0			0	68	0	0	1		0	1	1	0	40	1	3300	0
302800394	1	0		29	1	1	2	2	1	0			0										0			1	65.5	0	0	1		0	1	1	0	36	0	2444	0
300905709	1	0		16	1	1	2	2	1	0			0										0			1	54.5	0	0	1		0	1	1	0	40	0	3810	0
300905906	1	0		31	1	1	3	3	3	2	0	0	1	1	0		1	1	2	0	0		0			0	65.5	0	0	1		0	1	1	0	40	1	3610	0
302800433	1	0		19	1	1	2	2	1	0			0										0			1	50	0	0	1		0	1	1	0	40	0	3340	0
302800411	1	0		34	1	1	2	2	6	5	0	0	1	1	1	566	1	1	7	0	0		0			1	69.1	0	0	1		0	1	1	0	36	0	2980	0
302800425	1	0		38	1	1	2	3	3	2	0	0	1	1	1	716	1	1	2	0	0		0			1	69	0	0	1		0	1	1	0	41	0	3450	0
302800444	1	0		21	1	1	2	2	1	0			0										0			1	56.6	0	0	1		0	1	1	0	39	1	2910	0
300905671	1	0		23	1	1	2	2	2	1	0	0	0										0			0	51.5	0	0	1		99	1	1	0	38	0	3330	0
300905697	1	0		32	1	1	3	3	1	0			0										0			1	52.1	0	0	1		0	1	1	0	39	1	2810	0
302800365	1	0		26	1	1	1	2	3	2	0	0	1	1	0		1	1	7	0	0		0			1	47	0	0	1		0	1	1	0	35	1	3100	0
302800357	1	0		37	1	1	2	3	2	1	0	0	0										0			1	100.8	0	0	1		0	2	1	0	36	1	2410	0
300905649	1	0		19	1	1	2	2	2	1	0	0	0										0			1	96.5	0	0	1		0	1	1	0		1	3400	0
300905647	1	0		34	2	1	1	2	3	2	0	0	0										0			1	89	0	0	1		0	1	1	0	36	1	3430	0
300905772	1	0		22	1	1	2	2	1	0			0										0			1	62.6	0	0	1		0	1	1	0	40	1	3010	0
302800492	1	0		24	1	1	2	2	3	2	0	0	1	2	0		1		21	0	0		0			1	89.6	1	0	4	1	99	1	1	0	39	0	3290	0
302800523	1	0		25	1	1	3	3	1	0			0										0			1	73	0	0	1		0	1	1	0	41	1	3050	0
302800515	1	0		26	1	1	2	99	1	0			0										0			1	56.9	0	0	1		0	1	1	0	40	1	2830	0
302800604	1	0		20	1	1	2	2	2	1	0	0	0										0			1	47.4	0	1	1		0	1	1	0	41	1	3260	0
302800552	1	0		43	2	1	1	2	3	3	0	0	0										0			1	101.9	0	0	2		0	1	2		41	1	3700
300905742	1	0		38	2	1	2	2	6	5	0	0	0										0			1	87.5	0	0	1		0	1	1	0	37	0	4010	0
300905652	1	0		22	1	1	2	2	1	0			0										0			1	60.6	0	0	1		0	1	1	0	37	0	3170	0
302800474	1	0		24	1	1	2	3	3	2	0	0	0										0			1	57.5	1	0	1		0	1	1	0	37	1	2350	0
300905855	1	0		30	2	1	2	2	3	2	0	0	0										0			1	82	0	0	1		0	1	1	0	40	1	3150	0
302800614	1	0		31	2	1	3	3	3	2	0	0	0										0			1	65.8	0	0	1		0	1	1	0	41	1	3150	0
300905982	1	0		21	1	1	1	2	3	2	0	0	0										0			1	51.5	0	0	1		0	1	1	0	42	0	4410	0
302800550	1	0		28	1	1	2	3	3	2	0	0	1	1	0		1	0	21	0	0		0			1	92.9	0	0	1		0	1	1	0	39	1	3130	0
300906029	1	0		22	1	1	3	2	1	0			0										0			0	68.9	0	0	1		1	1	1	0	41	1	3520	0
302800607	1	0		21	1	1	3	1	1	0			0										0			1	60.5	0	0	1		0	1	1	0	40	0	3410	0
302800544	1	0		28	1	1	3	2	2	1	0	0	0										0			1	72.5	0	0	1		0	1	1	0	39	1	3590	0
302800584	1	0		19	1	1	2	2	1	0			0										0			1	50.6	0	0	1		0	1	1	0	40	1	4070	0
300905938	1	0		36	1	1	1	2	7	7	0	0	1	1	0		1	1	9	0	0		0			0	73.3	0	0	1		0	1	1	0	41	1	2820	0
300905873	1	0		19	1	1	2	3	1	0			0										0			1	61.8	0	0	1		0	1	1	0	40	1	3090	0
300905890	1	0		39	1	1	2	2	5	4	0	0	0										0			1	60.2	0	0	1		0	1	1	0		1	2480	0
300905922	1	0		25	3	1	2	3	3	2	0	0	0										0			0	86.5	0	0	1		1	1	1	0	39	1	3400	0
300905923	1	0		20	1	1	2	2	1	0			0										0			0	48.5	0	0	1		0	1	1	0	39	1	2990	0
302800610	1	0		25	1	1	2	3	1	0			0										0			1	58	0	0	1		0	1	1	0	41	0	3460	0
302800664	1	0		24	1	1	3	2	1	0			0										0			1	63.2	1	1	4	0	0	1	1	0	42	1	2640	0
300905846	1	0		36	1	1	2	2	4	0	1	0	1	1	0		1	1	2	0	0		0			1	65.5	0	0	1		0	1	1	0	37	1	3060	0
300906021	1	0		22	1	1	2	3	1	0			0										0			1	49	0	0	1		0	1	1	0	38	0	2510	0
300906122	1	0		23	1	1	2	2	2	1	0	0	0										0			1	63	0	0	1		0	1	1	0	39	0	2980	0
302800594	1	0		37	1	1	2	2	5	4	0	0	1	1	0		1	1	4	0	0		0			1	68	0	0	1		0	1	1	0	36	0	2520	0
300905943	1	0		20	1	1	3	3	1	0			0										0			1	60	1	0	1		0	1	1	0	38	0	2720	0
302800646	1	0		32	1	1	2	2	2	1	0	0	0										0			1	112.5	0	0	1		0	1	1	0	41	1	3280	0
300906018	1	0		22	1	1	2	2	1	0			0										0			1	53	1	1	1		1	1	1	0	31	1	1310	1
300906134	1	0		31	1	1	2	2	3	2	0	0	1	1	0		1	1	2	0	0		0			1	93.5	0	0	1		99	1	1	0		1	3370	0
300906153	1	0		23	1	1	2	99	1	0			0										0			1	80.6	0	0	1		0	1	1	0	40	0	2600	0
300906063	1	0		22	1	1	2	2	3	2	0	0	0										0			1	62.6	0	0	1		0	1	1	0	38	0	3100	0
300906288	1	0		19	1	1	2	2	1	0			0										1	1		1	49	0	0	1		0	1	1	0	35	0	2590	0
300906058	1	0		18	1	1	2	2	1	0			0										0			1	61.4	0	0	1		0	1	1	0	37	1		0
300905848	1	0		25	1	1	4	2	2	1	0	0	0										0			1	53.7	0	0	1		0	1	1	0		1	2710	0
300906148	1	0		27	1	1	2	3	1	0			1	1	1	455	1	0	21	0	0		0			1	53	0	0	1		0	1	1	0	40	0	3900	0
300906173	1	0		33	2	1	2	3	3	2	0	0	0										1	1		1	93.4	0	0	1		0	1	1	0		0	3150	0
300906205	1	0		30	1	1	2	2	3	3	0	0	0										0			0	122.1	0	0	1		1	1	1	0	39	1	3480	0
300906152	1	0		26	1	1	2	2	2	1	0	0	0										0			0	75.7	0	0	1		0	1	1	0	39	1	3160	0
300906276	1	0		24	1	1	3	2	1	0			0										1	1		1	39.9	0	0	1		0	1	1	0	39	1	2590	0
300905667	1	0		43	2	1	2	3	5	3	1	0	1	2	0		0						0			0	98.8	1	1	2		0	1	3			1	470
300906320	1	0		29	1	1	2	3	1	0			0										0			1	77.3	1	0	4	0	0	1	1	0	40	0	3300	0
300906227	1	0		32	1	1	1	2	4	3	0	0	0										0			1	73.1	0	0	1		0	1	1	0	39	1	2990	0
300906308	1	0		41	1	1	2	2	4	2	0	0	1	1	0		1	0	21	0	0		0			1	56.3	0	0	1		0	1	1	0	39	0	2810	0
300906240	1	0		25	1	1	2	2	3	2	0	0	1	1	0		1	1	2	0	0		0			1	60.5	0	0	1		0	1	1	0	39	0	3230	0
300905990	1	0		34	1	1	2	99	2	1	0	0	1	1	0		1	1	2	0	0		0			1	76	0	0	1		0	1	1	0	38	0	2970	0
300906221	1	0		18	1	1	2	2	1	0			0										0			0	41.5	0	0	1		0	1	1	0	39	0	2600	0
302801035	1	0		38	1	1	2	99	3	2	0	0	0										1	1		1	37	0	0	4	0	0	1	1	0	42	0	2720	0
300906190	1	0		20	1	1	2	99	1	0			0										0			1	57	0	0	4	0	99	1	1	0	36	0	3080	0
300906411	1	0		27	1	1	2	3	3	2	0	0	0										1	1		1	78.6	0	0	1		0	1	1	0	40	0	3470	0
300906270	1	0		29	99	1	3	2	5	2	0	0	0										0			0	53.1	0	0	1		0	1	1	0	37	0	2730	1
302800780	1	0		34	1	1	3	3	3	2	0	0	0										1	1		1	87	0	0	1		0	1	1	0	41	0	3630	0
300906224	1	0		30	1	1	2	3	3	2	0	0	0										0			0	82.5	0	0	1		0	1	1	0	37	0	3030	0
302800758	1	0		35	1	1	2	2	4	3	0	0	0										0			1	68.9	0	0	1		0	1	1	0	37	0	3650	0
302800743	1	0		30	1	1	2	2	2	1	0	0	0										0			1	60	0	0	1		0	1	1	0	39	0	3390	0
300906109	1	0		18	1	1	2	2	1	0			0										0			1	49.2	0	0	1		0	1	1	0		1	3370	0
300906323	1	0		28	1	1	2	3	1	0			0										0			0	59.2	1	1	4	0	99	1	1	0	38	0	3070	0
300906351	1	0		38	2	1	2	2	4	3	0	0	0										0			1	65.5	0	0	1		0	1	1	0	40	0	3320	0
302800794	1	0		34	1	1	2	2	3	2	0	0	1	2	0		1		21	0	0		0			1	74	0	0	1		0	1	1	0	40	0	3010	0
302800793	1	0		33	2	1	3	2	4	2	1	0	0										1	1		1	62.9	0	0	1		0	1	1	0	41	0	3600	0
302800842	1	0		34	2	1	2	99	2	1	0	0	0										0			1	75.4	0	0	1		0	1	1	0	42	1	3450	0
300905915	1	0		27	1	1	2	3	1	0			0										0			0	49.8	0	0	1		0	1	1	0	36	1	2820	0
302800704	1	0		19	1	1	2	2	1	0			0										0			1	49.9	0	0	1		0	1	1	0	39	0	2970	0
302800832	1	0		19	1	1	2	2	1	0			0										0			1	52.4	0	0	1		0	1	1	0	40	0	2610	0
300906470	1	0		28	1	1	2	2	4	2	0	0	1	1	0		1	0	21	0	0		0			0	94.8	0	0	1		0	1	1	0	43	0	3620	0
302800823	1	0		33	1	1	3	3	3	2	0	0	0										0			1	86.3	0	1	1		0	1	1	0	40	1	3500	0
300906361	1	0		21	1	1	2	2	1	0			0										0			0	47.8	0	0	1		0	1	1	0	40	0	2860	0
302800690	1	0		41	1	1	2	2	7	5	0	0	1	1	1	771	1	1	4	0	0		0			0	62.5	0	0	1		0	1	1	0	34	0	2850	0
302801056	1	0		29	1	1	2	2	3	2	0	0	1	1	1	526	1	1	2	0	0		0			1	56.8	0	0	1		0	1	1	0	39	0	2950	0
300906333	1	0		42	2	1	1	2	6	5	0	1	0										0			1	88.7	1	0	1		0	1	1	0	36	0	3100	0
300906233	1	0		15	1	1	2	1	1	0			0										1	1		1	45.5	0	0	1		0	1	1	0	41	1	2980	0
300906421	1	0		19	1	1	2	2	1	0			0										0			0	60.4	0	0	1		99	1	1	0	42	1	3500	0
302800811	1	0		20	1	1	2	2	2	1	0	0	0										0			1	71.5	0	0	1		0	1	1	0	38	0	3300	0
300906314	1	0		36	1	1	2	99	5	4	0	0	0										0			1	80.3	0	0	1		0	1	1	0	39	0	3170	0
302800948	1	0		26	1	1	2	3	2	1	0	0	0										0			1	55.9	0	0	1		0	1	1	0	42	0	3400	0
302800889	1	0		31	1	1	2	2	3	1	1	0	0										0			1	86.2	0	0	1		0	1	1	0	40	0	3590	0
302800795	1	0		17	1	1	2	2	1	0			0										1	1		1	60.2	1	1	1		0	1	1	0	36	0	3070	0
302800848	1	0		19	1	1	3	1	1	0			0										0			1	48.1	0	0	1		0	1	1	0	38	0	2900	0
300906257	1	0		40	1	1	2	2	3	2	0	0	1	1	0		1	0	21	0	0		0			0	67	0	0	1		0	1	1	0	39	1	2990	0
300906444	1	0		24	1	1	2	3	2	1	0	0	0										0			1	58.2	0	0	1		0	1	1	0	40	1	3450	0
300906446	1	0		40	1	1	2	3	5	4	0	0	1	1	0		1	1	2	0	0		0			1	69.1	0	0	1		0	1	1	0	39	1	3370	0
302800961	1	0		25	1	2	2	2	2	1	0	0	0										1	1		1	51.2	0	0	1		0	1	1	0	39	0	3470	0
302800798	1	0		25	1	1	2	2	2	1	0	0	1	2	1	314	1		21	0	0		0			1	62.9	0	0	1		0	1	1	0	36	1	2830	0
300906377	1	0		27	1	1	2	3	2	1	0	0	0										1	1		0	42.9	0	0	1		1	1	1	0	41	0	3160	1
302800716	1	0		21	1	1	2	2	2	1	0	0	0										0			1	60.6	1	1	4	0	0	1	1	0	40	1	3350	0
302800742	1	0		24	1	1	2	2	3	2	0	0	0										0			0	61.5	0	0	1		0	1	1	0	35	0	3420	0
300906464	1	0		25	1	1	3	2	1	0			0										0			0	47.9	0	0	1		0	1	1	0	38	1	3410	0
300906486	1	0		20	2	2	2	2	1	0			0										0			1	54.3	0	0	1		1	1	1	0	40	0	3190	0
300906568	1	0		22	1	1	2	2	2	1	0	0	0										0			0	70.9	0	0	1		0	1	1	0	41	1	3360	0
302800756	1	0		23	1	1	2	2	2	1	0	0	1	1	0		1	1	8	0	0		1	1		1	66.6	0	0	1		0	1	1	0	36	0	2030	0
300906315	1	0		25	1	1	2	3	2	1	0	0	0										0			1	65	0	0	4	0	99	1	3		31	0	1560
300906304	1	0		37	1	1	2	2	2	1	0	0	1	1	0		1	1	4	0	0		0			1	60.6	0	0	1		0	1	1	0	39	1	2820	0
302800830	1	0		18	1	1	2	2	1	0			0										0			1	50.3	0	0	2		0	1	1	0	34	0	2660	0
302800852	1	0		28	1	1	2	2	4	3	0	0	0										0			1	77.1	0	0	1		0	1	1	0	39	0	2750	0
300906544	1	0		30	1	1	2	2	1	0			0										0			1	48.9	0	0	1		0	1	1	0	40	1	2760	0
302801081	1	0		40	2	1	2	2	4	3	0	0	0										0			1	107.8	0	0	1		0	1	1	0	41	0	3160	0
302800867	1	0		34	1	1	2	2	1	0			0										0			1	62.9	0	0	1		0	1	1	0	37	1	2700	0
302800983	1	0		21	1	1	2	2	1	0			0										0			1	69.4	0	0	1		0	1	1	0	39	1	2900	0
302801097	1	0		27	1	1	2	2	2	1	0	0	1	1	0		1	1	2	0	0		0			1	60	0	0	1		0	1	1	0	40	1	3940	0
302800703	1	0		19	1	1	2	2	1	0			0										0			1	58.8	0	0	1		0	1	1	0	36	0	2850	0
302801072	1	0		36	1	1	2	2	2	1	0	0	1	1	0		1	1	2	0	0		0			1	62	0	0	1		0	1	1	0	41	0	3774	0
300906553	1	0		21	1	1	2	2	1	0			0										0			1	56.4	0	0	4	0	99	1	1	0	42	0	3790	0
300906550	1	0		31	1	1	2	3	3	2	0	0	0										0			0	46.3	0	0	1		0	1	1	0	38	0	2720	0
301300495	1	0		34	2	1	2	2	3	2	0	0	1	1	1	661	1	1	18	0	0		1	1		1	89.1	0	0	1		1	1	1	0	41	0	3660	1
300906629	1	0		20	1	1	2	2	1	0			0										0			1	46	0	0	1		0	1	1	0	38	1	2410	0
302801066	1	0		23	1	1	2	2	1	0			0										0			1	77	0	0	1		0	1	1	0	40	0	3150	0
300906624	1	0		23	1	1	3	99	1	0			2										0			1	59.5	0	0	1		0	1	1	0	40	1	3580	0
302801089	1	0		30	1	1	3	1	3	2	0	0	0										0			1	79.2	0	0	1		0	1	1	0	40	1	3620	0
302800711	1	0		20	1	1	2	2	2	1	0	0	0										0			1	67.7	0	0	1		0	1	1	0	38	1	3450	0
302801151	1	0		29	1	1	2	99	2	1	0	0	0										0			1	67.2	0	0	1		0	1	1	0	41	1	3360	0
302800892	1	0		29	1	1	2	2	3	2	0	0	1	1	0		1	0	21	0	0		0			1	47.2	0	0	1		0	1	1	0	33	0	3040	0
302801012	1	0		18	1	1	2	99	1	0			0										0			1	48.8	0	0	1		0	1	1	0	38	0	2220	0
300906654	1	0		37	1	1	2	99	4	3	0	0	0										0			1	79.9	0	0	1		0	1	1	0	39	1	3980	0
300906686	1	0		36	1	1	2	2	4	2	0	0	1	1	1	286	1	1	2	0	0		0			1	54.7	0	0	1		0	1	1	0		0	3340	0
302801142	1	0		29	1	1	3	1	2	1	0	0	0										0			1	49.4	0	0	1		0	1	1	0	39	1	3420	0
302801121	1	0		22	1	1	3	2	1	0			1	1	1	610	1	1	21	0	0		0			1	50.4	0	0	1		0	1	1	0	40	0	2800	0
300906672	1	0		21	1	1	3	1	1	0			0										0			1	72.4	0	0	1		0	1	1	0	39	0	3300	0
300906673	1	0		25	1	1	1	2	4	3	0	0	0										0			1	36.2	0	0	4	0	0	1	1	0	39	1	3235	1
300906684	1	0		36	1	1	3	3	2	1	0	0	0										0			1	69.2	0	0	4	0	0	1	1	0	39	0	3930	0
300906722	1	0		20	1	1	2	99	1	0			0										0			0	46.5	0	0	4	0	0	1	1	0	40	1	3600	0
300906724	1	0		19	1	1	2	2	1	0			0										0			0	56.9	0	0	1		0	1	1	0	40	0	3540	0
300906577	1	0		19	1	1	2	2	2	0	1	0	0										0			1	54.5	0	0	1		0	1	1	0	38	0	2700	0
302801168	1	0		30	1	1	3	2	2	1	0	0	0										0			1	62.7	0	0	1		0	1	1	0	39	1	3440	0
300906507	1	0		27	1	1	2	3	2	1	0	0	0										0			1	61.3	0	0	1		0	1	1	0		0	1970	1
300906721	1	0		21	1	1	2	2	2	1	0	0	0										0			0	52.1	0	0	4	0	0	1	1	0	40	1	2820	0
302801084	1	0		20	1	1	2	2	1	0			0										1	1		1	75.2	1	1	1		0	1	1	0	40	1	3000	0
302801119	1	0		22	1	1	2	2	2	1	0	0	1	2	1	89	1		21	0	0		0			1	40.1	0	1	1		0	1	1	0	40	1	2490	0
300906615	1	0		29	1	1	1	3	3	2	0	0	0										0			0	61.8	0	0	1		0	1	1	0	36	0	2420	0
300906661	1	0		29	1	1	2	3	2	1	0	0	0										0			1	50.2	0	0	1		0	1	1	0	37	1	3004	0
302801090	1	0		26	1	1	2	2	2	1	0	0	0										0			1	52.5	0	0	1		0	1	1	0	36	1	3600	0
302801173	1	0		27	1	1	2	2	5	3	0	0	1	2	0		1		21	0	0		0			1	79	0	0	1		0	1	1	0	38	0	3060	0
300906729	1	0		30	1	1	4	2	4	2	0	0	1	1	0		1	1	2	0	0		0			0	63.7	0	0	1		0	1	1	0		1	3190	0
300906880	1	0		23	1	1	3	3	1	0			0										1	1		1	64.5	0	0	1		0	1	1	0	39	1	3100	0
302801075	1	0		30	1	1	2	2	3	2	0	0	1	1	0		1	1	2	0	0		0			1	84.4	0	0	1		0	2	1	0	35	1	1780	1
300906750	1	0		21	1	1	2	3	1	0			0										0			1	53.4	1	1	1		0	1	1	0	36	1	1780	0
300906817	1	0		30	1	1	2	2	1	0			0										0			0	49.4	0	0	1		0	1	1	0	39	1	2250	0
302801207	1	0		29	1	1	3	2	2	1	0	0	0										1	1		1	59.5	0	0	1		0	2	1	0	36	0	2320	0
302800941	1	0		19	1	1	2	2	1	0			0										0			1				4	0	0	1	1	0	37	0	3640	0
300906828	1	0		24	1	1	2	3	3	2	0	0	0										0			1	40.5	0	0	4	0	0	1	1	0	37	0	2520	0
300906899	1	0		30	1	1	3	2	2	1	0	0	0										0			0	60	0	0	1		0	1	1	0	39	1	3520	0
300906902	1	0		42	2	1	1	2	5	4	0	0	0										0			1	73.4	0	0	1		0	1	1	0	39	0	3480	0
300906886	1	0		28	1	1	2	2	3	2	0	0	0										0			0	57.3	0	0	1		0	1	1	0	38	0	3850	0
300906900	1	0		23	1	1	2	2	2	1	0	0	0										0			1	64.2	0	0	1		0	1	1	0	38	1	2860	0
300906970	1	0		23	1	1	2	99	1	0			0										0			0	35.5	0	1	1		0	1	1	0	40	1	2250	0
300907023	1	0		21	1	1	2	2	1	0			0										0			0	57.9	0	0	1		0	1	1	0	42	1	3160	1
300906659	1	0		23	1	1	2	2	1	0			0										0			1	61.9	0	0	1		0	1	1	0	40	1	3200	0
300906931	1	0		32	1	1	2	2	2	1	0	0	0										0			1	51	0	0	1		0	1	1	0		1	2810	0
300906988	1	0		26	1	1	3	2	2	1	0	0	0										0			0	74.3	0	0	1		0	1	1	0	41	1	3150	0
300906802	1	0		19	1	1	2	2	1	0			0										0			0	54.5	0	0	1		0	1	1	0		0	1540	1
300907125	1	0		24	1	1	2	3	2	1	0	0	1	1	0		1	0	21	0	0		0			0	72.5	0	0	4	0	0	1	1	0	40	1	3620	0
300906973	1	0		29	2	1	2	2	5	4	0	0	0										0			0	37.9	0	0	1		0	1	1	0	37	1	2650	0
300907452	1	0		22	1	1	3	1	1	0			0										0			0	47.1	0	0	1		0	1	1	0	40	1	3180	0
300905260	1	0		26	1	1	3	3	1	0			1	2	0		0						0			1	42.2	0	0	4	0	0	1	1	0	35	1	2860	0
300905217	1	0		28	1	1	4	2	4	3	0	0	1	2	0		1		21	0	0		0			1	68.8	0	0	4	0	0	1	1	0	36	1	3790	0
300904795	1	0		32	1	1	4	3	5	4	0	0	1	1	1	376	1	0	2	0	0		1	1		1	81.2	0	0	1		0	2	1	0	36	1	2340	0
300906174	1	0		35	1	1	2	2	6	5	0	0	1	1	0		1	1	2	0	0		0			0	61.2	0	0	1		0	1	1	0	38	1	2830	0
300906519	1	0		44	1	1	2	3	4	3	0	0	1	1	0		1	1	8	0	0		1	1		1	55	0	0	1		0	1	1	0	38	1	2880	0
302801157	1	0		25	1	1	1	99	6	3	1	0	1	2	0		1		21	0	0		1	1		1	44.9	0	0	1		0	1	1	0	38	1	2970	0
301300402	1	0		40	1	1	2	3	3	2	0	0	1	2	0		1		2	0	0		0			1	80	0	0	1		0	1	1	0	39	0	2660	0
300905107	1	0		42	1	1	2	2	6	4	0	0	1	1	0		1	1	3	0	0		1	1		1	51.5	0	0	1		0	1	1	0	39	1	2480	0
300905477	1	0		22	1	1	3	1	1	0			1	1	1	528	1	1	2	0	0		1	1		1	54.9	0	0	1		0	1	1	0	39	0	2740	0
301300399	1	0		39	1	1	99	2	7	6	0	0	1	1	0		1	1	2	0	0		0			1	49	0	0	1		0	1	1	0	40	0	3340	0
300906074	1	0		26	1	1	2	2	2	1	0	0	1	2	0		1		21	0	0		0			1	55.2	0	0	4	0	0	1	1	0	40	0	2950	0
300906186	1	0		24	1	1	2	2	2	1	0	0	1	2	0		1		21	0	0		1	1		1	48.3	0	0	1		0	1	1	0	40	0	3320	0
300904376	1	0		20	1	1	3	1	2	1	0	0	0										0			1	57.5	0	0	1		0	1	1	0	35	1	2980	0
300905578	1	0		29	1	1	2	2	3	2	0	0	0										0			0	58.3	0	0	2		0	1	1	0	36	1	2620	0
300905459	1	0		29	1	1	1	2	5	4	0	0	0										0			1	67	0	0	1		0	1	1	0	36	0	3220	0
300906313	1	0		17	1	1	2	2	1	0			0										1	2		0	79	1	0	1		0	1	1	0	36	0	3420	0
300906430	1	0		22	1	1	2	2	1	0			0										1	2		1	47.6	0	0	1		0	1	1	0	36	1	2460	0
300906609	1	0		23	1	1	2	2	2	1	0	0	0										0			0	58	0	0	1		0	1	1	0	37	0	2690	0
301300360	1	0		18	1	1	2	2	1	0			0										1	1		1	55.3	0	0	1		0	1	1	0	37	0	3020	0
300905463	1	0		29	2	2	3	3	2	1	0	0	0										0			0	57.1	0	0	4	0	0	1	1	0	38	1	3010	0
300904732	1	0		27	1	1	4	2	1	0			0										1	1		1	47.5	0	0	1		0	1	1	0	38	1	3180	0
300906422	1	0		15	1	1	2	1	1	0			0										0			0	58	0	0	1		0	1	1	0	39	1	3000	0
300906596	1	0		24	1	1	1	2	3	2	0	0	0										0			0	61.5	0	0	1		0	1	1	0	39	0	2940	0
300904965	1	0		28	1	1	3	99	1	0			0										1	1		1	62.8	0	0	1		1	1	1	0	39	0	3060	0
300905287	1	0		21	1	1	2	3	1	0			0										1	1		1	83	0	0	1		0	1	1	0	39	0	3180	0
302800586	1	0		22	1	1	2	2	2	1	0	0	0										1	1		1	47.7	0	0	1		0	1	1	0	39	0	2840	0
300906389	1	0		30	2	1	3	3	3	2	0	0	0										1	1		1	71.7	0	0	1		0	1	1	0	40	0	3440	0
300906704	1	0		21	1	1	2	2	2	1	0	0	0										1	1		1	46.2	0	0	1		0	1	1	0	40	0	3170	0
302800527	1	0		25	1	1	4	2	4	3	0	0	0										0			0	44			1		1	1	1	0	41	1	2750	0
302801086	1	0		27	1	1	2	3	1	0			0										0			1	54.5	0	0	1		0	1	1	0	41	1	3240	0
300904804	1	0		25	1	1	2	2	2	0	0	0	0										1	1		1	77.4	0	0	4	0	0	1	1	0	41	0	3220	1
300905462	1	0		36	1	1	2	3	4	3	0	0	0										0			1	84.9	0	0	1		0	1	1	0	42	0	3750	0
300905650	1	0		24	1	1	4	2	1	0			0										0			1	50.5	0	0	1		0	1	1	0	42	0	2740	0
300906217	1	0		19	99	1	2	2	1	0			0										0			1	64.8	0	0	1		0	1	1	0	42	1	3340	0
302800929	1	0		32	1	1	3	2	1	0			0										0			1	59.9	0	0	1		0	1	1	0	42	0	4040	1
302801140	1	0		35	1	1	2	2	3	2	0	0	0										1	1		1	82.5	0	0	1		0	1	1	0	42	1	3330	0
300904548	1	0		18	1	1	1	2	1	0			0										1	1		1	48.5	0	0	1		0	1	1	0	42	1	2870	0
300905499	1	0		19	1	1	2	2	1	0			0										0			0	50.2	0	0	1		0	1	1	0		1	2120	0
300906598	1	0		22	1	1	2	3	1	0			0										0			0	58.4	0	0	1		0	1	1	0		1	2780	0
[truncated: 71 more columns]
